# Supplementary material for: Spatial variability of the Po River food web and its comparison with the Danube River food web
Source: PLoS One. 2023 Jul 14;18(7):e0288652. doi: 10.1371/journal.pone.0288652 (PMC10348563; doi:10.1371/journal.pone.0288652)
Supplement: S2 Table — Node names can be found in Table 1. (XLSX) [file pone.0288652.s002.xlsx]

## Sheet: Upper Po
Upper Po:			T1:			T2:			T3:			T4:			T5:
predator	prey		predator	prey		predator	prey		predator	prey		predator	prey		predator	prey
20	50		20	50		20	50		225	50		225	239		225	239
20	111		20	111		20	111		225	111		225	111		225	111
20	72		20	72		20	72		225	72		225	242		225	242
20	74		20	74		20	74		225	74		225	6		225	244
20	77		20	77		20	77		225	77		225	236		225	236
20	99		20	99		20	99		225	99		225	240		225	240
20	106		20	106		20	106		225	106		225	243		225	243
20	112		20	112		20	112		225	112		229	6		229	244
20	114		20	114		20	114		225	114		229	239		229	239
20	117		20	117		20	117		225	117		229	236		229	236
20	88		20	88		20	88		225	88		229	242		229	242
20	15		20	15		20	15		225	15		229	111		229	111
20	92		20	92		20	92		225	92		231	225		231	225
20	147		20	147		20	147		225	147		231	239		231	239
20	153		20	153		20	153		225	153		226	236		226	236
20	70		20	70		20	70		225	70		226	242		226	242
20	16		20	16		20	16		225	16		226	239		226	239
20	24		20	24		20	24		225	24		226	240		226	240
20	36		20	36		20	36		225	36		233	236		233	236
20	38		20	38		20	38		225	38		233	242		233	242
20	71		20	71		20	71		225	71		233	239		233	239
20	78		20	78		20	78		225	78		233	240		233	240
20	84		20	84		20	84		225	84		226	225		226	225
20	130		20	130		20	130		225	130		226	226		226	226
20	181		20	181		20	181		225	181		226	234		226	234
20	202		20	202		20	202		225	202		225	135		234	239
20	209		20	209		20	209		225	209		234	239		234	236
20	215		20	215		20	215		225	215		234	236		234	242
20	18		20	18		20	18		225	18		234	242		234	111
20	31		20	31		20	31		225	31		234	111		234	240
20	75		20	75		20	75		225	75		234	240		234	225
20	76		20	76		20	76		225	76		234	225		234	226
20	80		20	80		20	80		225	80		234	226		240	62
20	81		20	81		20	81		225	81		240	62		242	62
20	82		20	82		20	82		225	82		242	62		243	62
20	100		20	100		20	100		225	100		243	62		242	244
20	101		20	101		20	101		225	101		242	164		239	62
20	109		20	109		20	109		225	109		242	6		236	62
20	115		20	115		20	115		225	115		239	62		239	244
20	118		20	118		20	118		225	118		236	62
20	128		20	128		20	128		225	128		239	164
20	152		20	152		20	152		225	152
20	155		20	155		20	155		225	155
20	162		20	162		20	162		225	162
20	174		20	174		20	174		225	174
20	185		20	185		20	185		225	185
20	14		20	14		20	14		225	14
20	32		20	32		20	32		225	32
20	8		20	8		20	8		225	8
20	27		20	27		20	27		225	27
20	39		20	39		20	39		225	39
20	68		20	68		20	68		225	68
20	69		20	69		20	69		225	69
20	127		20	127		20	127		225	127
20	144		20	144		20	144		225	144
20	159		20	159		20	159		225	159
20	179		20	179		20	179		225	179
20	184		20	184		20	184		225	184
20	203		20	203		20	203		225	203
20	150		20	150		20	150		225	150
20	173		20	173		20	173		225	173
20	182		20	182		20	182		225	182
20	187		20	187		20	187		225	187
20	198		20	198		20	198		225	198
20	94		20	94		20	94		225	94
20	96		20	96		20	96		225	96
20	116		20	116		20	116		225	116
20	119		20	119		20	119		225	119
20	122		20	122		20	122		225	122
20	129		20	129		20	129		225	129
21	50		21	50		21	50		225	6
21	111		21	111		21	111		225	22
21	72		21	72		21	72		225	55
21	74		21	74		21	74		225	86
21	77		21	77		21	77		225	93
21	99		21	99		21	99		225	97
21	106		21	106		21	106		225	103
21	112		21	112		21	112		225	105
21	114		21	114		21	114		225	108
21	117		21	117		21	117		225	110
21	88		21	88		21	88		225	132
21	15		21	15		21	15		225	133
21	92		21	92		21	92		225	142
21	147		21	147		21	147		225	165
21	153		21	153		21	153		225	216
21	70		21	70		21	70		225	9
21	16		21	16		21	16		225	104
21	24		21	24		21	24		225	113
21	36		21	36		21	36		225	134
21	38		21	38		21	38		225	163
21	71		21	71		21	71		225	167
21	78		21	78		21	78		225	168
21	84		21	84		21	84		225	175
21	130		21	130		21	130		225	183
21	181		21	181		21	181		225	145
21	202		21	202		21	202		225	148
21	209		21	209		21	209		225	149
21	215		21	215		21	215		225	158
21	18		21	18		21	18		225	160
21	31		21	31		21	31		225	51
21	75		21	75		21	75		225	73
21	76		21	76		21	76		225	172
21	80		21	80		21	80		225	23
21	81		21	81		21	81		225	61
21	82		21	82		21	82		229	6
21	100		21	100		21	100		229	50
21	101		21	101		21	101		229	22
21	109		21	109		21	109		229	55
21	115		21	115		21	115		229	86
21	118		21	118		21	118		229	93
21	128		21	128		21	128		229	97
21	152		21	152		21	152		229	103
21	155		21	155		21	155		229	105
21	162		21	162		21	162		229	108
21	174		21	174		21	174		229	110
21	185		21	185		21	185		229	132
21	14		21	14		21	14		229	133
21	32		21	32		21	32		229	142
21	8		21	8		21	8		229	165
21	27		21	27		21	27		229	216
21	39		21	39		21	39		229	111
21	68		21	68		21	68		229	15
21	69		21	69		21	69		229	92
21	127		21	127		21	127		229	147
21	144		21	144		21	144		229	153
21	159		21	159		21	159		229	14
21	179		21	179		21	179		231	225
21	184		21	184		21	184		231	15
21	203		21	203		21	203		231	92
21	150		21	150		21	150		231	147
21	173		21	173		21	173		231	153
21	182		21	182		21	182		226	22
21	187		21	187		21	187		226	55
21	198		21	198		21	198		226	86
21	94		21	94		21	94		226	93
21	96		21	96		21	96		226	97
21	116		21	116		21	116		226	103
21	119		21	119		21	119		226	105
21	122		21	122		21	122		226	108
21	129		21	129		21	129		226	110
34	6		34	6		34	6		226	132
34	50		34	50		34	50		226	133
34	22		34	22		34	22		226	142
34	55		34	55		34	55		226	165
34	86		34	86		34	86		226	216
34	93		34	93		34	93		226	15
34	97		34	97		34	97		226	92
34	103		34	103		34	103		226	147
34	105		34	105		34	105		226	153
34	108		34	108		34	108		226	14
34	110		34	110		34	110		226	9
34	132		34	132		34	132		226	104
34	133		34	133		34	133		226	113
34	142		34	142		34	142		226	134
34	165		34	165		34	165		226	163
34	216		34	216		34	216		226	167
34	111		34	111		34	111		226	168
34	72		34	72		34	72		226	175
34	74		34	74		34	74		226	183
34	77		34	77		34	77		233	22
34	99		34	99		34	99		233	55
34	106		34	106		34	106		233	86
34	112		34	112		34	112		233	93
34	114		34	114		34	114		233	97
34	117		34	117		34	117		233	103
34	88		34	88		34	88		233	105
34	15		34	15		34	15		233	108
34	92		34	92		34	92		233	110
34	147		34	147		34	147		233	132
34	153		34	153		34	153		233	133
34	70		34	70		34	70		233	142
34	16		34	16		34	16		233	165
34	24		34	24		34	24		233	216
34	36		34	36		34	36		233	15
34	38		34	38		34	38		233	92
34	71		34	71		34	71		233	147
34	78		34	78		34	78		233	153
34	84		34	84		34	84		233	14
34	130		34	130		34	130		233	9
34	181		34	181		34	181		233	104
34	202		34	202		34	202		233	113
34	209		34	209		34	209		233	134
34	215		34	215		34	215		233	163
34	18		34	18		34	18		233	167
34	31		34	31		34	31		233	168
34	75		34	75		34	75		233	175
34	76		34	76		34	76		233	183
34	80		34	80		34	80		233	70
34	81		34	81		34	81		233	16
34	82		34	82		34	82		233	24
34	100		34	100		34	100		233	36
34	101		34	101		34	101		233	38
34	109		34	109		34	109		233	71
34	115		34	115		34	115		233	78
34	118		34	118		34	118		233	84
34	128		34	128		34	128		233	130
34	152		34	152		34	152		233	181
34	155		34	155		34	155		233	202
34	162		34	162		34	162		233	209
34	174		34	174		34	174		233	215
34	185		34	185		34	185		226	72
34	9		34	9		34	9		226	74
34	104		34	104		34	104		226	77
34	113		34	113		34	113		226	99
34	134		34	134		34	134		226	106
34	163		34	163		34	163		226	112
34	167		34	167		34	167		226	114
34	168		34	168		34	168		226	117
34	175		34	175		34	175		226	88
34	183		34	183		34	183		226	70
34	145		34	145		34	145		226	16
34	148		34	148		34	148		226	24
34	149		34	149		34	149		226	36
34	158		34	158		34	158		226	38
34	14		34	14		34	14		226	71
34	32		34	32		34	32		226	78
34	8		34	8		34	8		226	84
34	27		34	27		34	27		226	130
34	39		34	39		34	39		226	181
34	68		34	68		34	68		226	202
34	69		34	69		34	69		226	209
34	127		34	127		34	127		226	215
34	144		34	144		34	144		226	18
34	159		34	159		34	159		226	31
34	179		34	179		34	179		226	75
34	184		34	184		34	184		226	76
34	203		34	203		34	203		226	80
34	150		34	150		34	150		226	81
34	173		34	173		34	173		226	82
34	182		34	182		34	182		226	100
34	187		34	187		34	187		226	101
34	198		34	198		34	198		226	109
34	94		34	94		34	94		226	115
34	96		34	96		34	96		226	118
34	116		34	116		34	116		226	128
34	119		34	119		34	119		226	152
34	122		34	122		34	122		226	155
34	129		34	129		34	129		226	162
34	160		34	160		34	160		226	174
34	51		34	51		34	51		226	185
34	73		34	73		34	73		226	145
34	172		34	172		34	172		226	148
34	23		34	23		34	23		226	149
34	61		34	61		34	61		226	158
40	6		40	6		40	6		226	8
40	9		40	9		40	9		226	27
40	104		40	104		40	104		226	39
40	113		40	113		40	113		226	68
40	134		40	134		40	134		226	69
40	163		40	163		40	163		226	127
40	167		40	167		40	167		226	144
40	168		40	168		40	168		226	159
40	175		40	175		40	175		226	179
40	183		40	183		40	183		226	184
46	15		46	15		46	15		226	203
46	92		46	92		46	92		226	150
46	147		46	147		46	147		226	173
46	153		46	153		46	153		226	182
46	70		46	70		46	70		226	187
46	16		46	16		46	16		226	198
46	24		46	24		46	24		226	94
46	36		46	36		46	36		226	96
46	38		46	38		46	38		226	116
46	71		46	71		46	71		226	119
46	78		46	78		46	78		226	122
46	84		46	84		46	84		226	129
46	130		46	130		46	130		226	160
46	181		46	181		46	181		226	225
46	202		46	202		46	202		226	226
46	209		46	209		46	209		226	234
46	215		46	215		46	215		225	135
49	6		49	6		229	6		234	50
49	50		49	50		229	50		234	22
49	22		49	22		229	22		234	55
49	55		49	55		229	55		234	86
49	86		49	86		229	86		234	93
49	93		49	93		229	93		234	97
49	97		49	97		229	97		234	103
49	103		49	103		229	103		234	105
49	105		49	105		229	105		234	108
49	108		49	108		229	108		234	110
49	110		49	110		229	110		234	132
49	132		49	132		229	132		234	133
49	133		49	133		229	133		234	142
49	142		49	142		229	142		234	165
49	165		49	165		229	165		234	216
49	216		49	216		229	216		234	111
49	111		49	111		229	111		234	72
49	15		49	15		229	15		234	74
49	92		49	92		229	92		234	77
49	147		49	147		229	147		234	99
49	153		49	153		229	153		234	106
49	14		49	14		229	14		234	112
87	34		220	34		231	34		234	114
87	40		220	40		231	40		234	117
87	19		220	19		231	19		234	88
87	21		220	21		231	21		234	15
87	214		220	214		231	214		234	92
87	161		220	161		231	161		234	147
87	178		220	178		231	178		234	153
87	180		220	180		231	180		234	70
87	211		220	211		231	211		234	16
87	15		220	15		231	15		234	24
87	92		220	92		231	92		234	36
87	147		220	147		231	147		234	38
87	153		220	153		231	153		234	71
95	22		95	22		95	22		234	78
95	55		95	55		95	55		234	84
95	86		95	86		95	86		234	130
95	93		95	93		95	93		234	181
95	97		95	97		95	97		234	202
95	103		95	103		95	103		234	209
95	105		95	105		95	105		234	215
95	108		95	108		95	108		234	18
95	110		95	110		95	110		234	31
95	132		95	132		95	132		234	75
95	133		95	133		95	133		234	76
95	142		95	142		95	142		234	80
95	165		95	165		95	165		234	81
95	216		95	216		95	216		234	82
95	15		95	15		95	15		234	100
95	92		95	92		95	92		234	101
95	147		95	147		95	147		234	109
95	153		95	153		95	153		234	115
95	14		95	14		95	14		234	118
95	9		95	9		95	9		234	128
95	104		95	104		95	104		234	152
95	113		95	113		95	113		234	155
95	134		95	134		95	134		234	162
95	163		95	163		95	163		234	174
95	167		95	167		95	167		234	185
95	168		95	168		95	168		234	9
95	175		95	175		95	175		234	104
95	183		95	183		95	183		234	113
121	22		121	22		121	22		234	134
121	55		121	55		121	55		234	163
121	86		121	86		121	86		234	167
121	93		121	93		121	93		234	168
121	97		121	97		121	97		234	175
121	103		121	103		121	103		234	183
121	105		121	105		121	105		234	145
121	108		121	108		121	108		234	148
121	110		121	110		121	110		234	149
121	132		121	132		121	132		234	158
121	133		121	133		121	133		234	14
121	142		121	142		121	142		234	32
121	165		121	165		121	165		234	8
121	216		121	216		121	216		234	27
121	15		121	15		121	15		234	39
121	92		121	92		121	92		234	68
121	147		121	147		121	147		234	69
121	153		121	153		121	153		234	127
121	14		121	14		121	14		234	144
121	9		121	9		121	9		234	159
121	104		121	104		121	104		234	179
121	113		121	113		121	113		234	184
121	134		121	134		121	134		234	203
121	163		121	163		121	163		234	150
121	167		121	167		121	167		234	173
121	168		121	168		121	168		234	182
121	175		121	175		121	175		234	187
121	183		121	183		121	183		234	198
124	22		124	22		233	22		234	94
124	55		124	55		233	55		234	96
124	86		124	86		233	86		234	116
124	93		124	93		233	93		234	119
124	97		124	97		233	97		234	122
124	103		124	103		233	103		234	129
124	105		124	105		233	105		234	160
124	108		124	108		233	108		234	23
124	110		124	110		233	110		234	225
124	132		124	132		233	132		234	226
124	133		124	133		233	133		9	62
124	142		124	142		233	142		14	62
124	165		124	165		233	165		18	62
124	216		124	216		233	216		31	62
124	15		124	15		233	15		36	62
124	92		124	92		233	92		38	62
124	147		124	147		233	147		61	62
124	153		124	153		233	153		72	62
124	14		124	14		233	14		71	164
124	9		124	9		233	9		76	62
124	104		124	104		233	104		77	62
124	113		124	113		233	113		84	6
124	134		124	134		233	134		92	62
124	163		124	163		233	163		115	164
124	167		124	167		233	167		116	62
124	168		124	168		233	168		129	164
124	175		124	175		233	175		132	62
124	183		124	183		233	183		133	62
124	70		124	70		233	70		142	62
124	16		124	16		233	16		153	164
124	24		124	24		233	24		160	164
124	36		124	36		233	36		202	164
124	38		124	38		233	38		215	164
124	71		124	71		233	71		216	62
124	78		124	78		233	78		65	164
124	84		124	84		233	84		26	164
124	130		124	130		233	130		37	164
124	181		124	181		233	181		57	164
124	202		124	202		233	202		59	164
124	209		124	209		233	209		58	164
124	215		124	215		233	215		141	164
126	6		126	6		126	6		42	164
126	72		126	72		126	72		53	164
126	74		126	74		126	74		2	164
126	77		126	77		126	77		137	164
126	99		126	99		126	99		212	164
126	106		126	106		126	106		89	164
126	112		126	112		126	112		90	164
126	114		126	114		126	114
126	117		126	117		126	117
126	88		126	88		126	88
126	70		126	70		126	70
126	16		126	16		126	16
126	24		126	24		126	24
126	36		126	36		126	36
126	38		126	38		126	38
126	71		126	71		126	71
126	78		126	78		126	78
126	84		126	84		126	84
126	130		126	130		126	130
126	181		126	181		126	181
126	202		126	202		126	202
126	209		126	209		126	209
126	215		126	215		126	215
126	18		126	18		126	18
126	31		126	31		126	31
126	75		126	75		126	75
126	76		126	76		126	76
126	80		126	80		126	80
126	81		126	81		126	81
126	82		126	82		126	82
126	100		126	100		126	100
126	101		126	101		126	101
126	109		126	109		126	109
126	115		126	115		126	115
126	118		126	118		126	118
126	128		126	128		126	128
126	152		126	152		126	152
126	155		126	155		126	155
126	162		126	162		126	162
126	174		126	174		126	174
126	185		126	185		126	185
126	145		126	145		126	145
126	148		126	148		126	148
126	149		126	149		126	149
126	158		126	158		126	158
126	8		126	8		126	8
126	27		126	27		126	27
126	39		126	39		126	39
126	68		126	68		126	68
126	69		126	69		126	69
126	127		126	127		126	127
126	144		126	144		126	144
126	159		126	159		126	159
126	179		126	179		126	179
126	184		126	184		126	184
126	203		126	203		126	203
126	150		126	150		126	150
126	173		126	173		126	173
126	182		126	182		126	182
126	187		126	187		126	187
126	198		126	198		126	198
126	94		126	94		126	94
126	96		126	96		126	96
126	116		126	116		126	116
126	119		126	119		126	119
126	122		126	122		126	122
126	129		126	129		126	129
126	160		126	160		126	160
154	72		154	72		154	72
154	74		154	74		154	74
154	77		154	77		154	77
154	99		154	99		154	99
154	106		154	106		154	106
154	112		154	112		154	112
154	114		154	114		154	114
154	117		154	117		154	117
154	88		154	88		154	88
154	70		154	70		154	70
154	16		154	16		154	16
154	24		154	24		154	24
154	36		154	36		154	36
154	38		154	38		154	38
154	71		154	71		154	71
154	78		154	78		154	78
154	84		154	84		154	84
154	130		154	130		154	130
154	181		154	181		154	181
154	202		154	202		154	202
154	209		154	209		154	209
154	215		154	215		154	215
154	18		154	18		154	18
154	31		154	31		154	31
154	75		154	75		154	75
154	76		154	76		154	76
154	80		154	80		154	80
154	81		154	81		154	81
154	82		154	82		154	82
154	100		154	100		154	100
154	101		154	101		154	101
154	109		154	109		154	109
154	115		154	115		154	115
154	118		154	118		154	118
154	128		154	128		154	128
154	152		154	152		154	152
154	155		154	155		154	155
154	162		154	162		154	162
154	174		154	174		154	174
154	185		154	185		154	185
154	145		154	145		154	145
154	148		154	148		154	148
154	149		154	149		154	149
154	158		154	158		154	158
154	8		154	8		154	8
154	27		154	27		154	27
154	39		154	39		154	39
154	68		154	68		154	68
154	69		154	69		154	69
154	127		154	127		154	127
154	144		154	144		154	144
154	159		154	159		154	159
154	179		154	179		154	179
154	184		154	184		154	184
154	203		154	203		154	203
154	150		154	150		154	150
154	173		154	173		154	173
154	182		154	182		154	182
154	187		154	187		154	187
154	198		154	198		154	198
154	94		154	94		154	94
154	96		154	96		154	96
154	116		154	116		154	116
154	119		154	119		154	119
154	122		154	122		154	122
154	129		154	129		154	129
154	160		154	160		154	160
154	22		154	22		154	22
154	55		154	55		154	55
154	86		154	86		154	86
154	93		154	93		154	93
154	97		154	97		154	97
154	103		154	103		154	103
154	105		154	105		154	105
154	108		154	108		154	108
154	110		154	110		154	110
154	132		154	132		154	132
154	133		154	133		154	133
154	142		154	142		154	142
154	165		154	165		154	165
154	216		154	216		154	216
157	15		221	15		221	15
157	92		221	92		221	92
157	147		221	147		221	147
157	153		221	153		221	153
157	14		221	14		221	14
157	9		221	9		221	9
157	104		221	104		221	104
157	113		221	113		221	113
157	134		221	134		221	134
157	163		221	163		221	163
157	167		221	167		221	167
157	168		221	168		221	168
157	175		221	175		221	175
157	183		221	183		221	183
156	5		221	5		221	5
156	34		221	34		221	34
156	40		221	40		221	40
156	154		221	154		221	154
156	161		221	161		221	161
156	180		221	180		221	180
156	46		221	46		221	46
156	214		221	214		221	214
156	211		221	211		221	211
156	213		221	213		221	234
161	6		161	6		161	6
161	15		161	15		161	15
161	92		161	92		161	92
161	147		161	147		161	147
161	153		161	153		161	153
161	14		161	14		161	14
161	72		161	72		161	72
161	74		161	74		161	74
161	77		161	77		161	77
161	99		161	99		161	99
161	106		161	106		161	106
161	112		161	112		161	112
161	114		161	114		161	114
161	117		161	117		161	117
161	88		161	88		161	88
161	70		161	70		161	70
161	16		161	16		161	16
161	24		161	24		161	24
161	36		161	36		161	36
161	38		161	38		161	38
161	71		161	71		161	71
161	78		161	78		161	78
161	84		161	84		161	84
161	130		161	130		161	130
161	181		161	181		161	181
161	202		161	202		161	202
161	209		161	209		161	209
161	215		161	215		161	215
161	8		161	8		161	8
161	27		161	27		161	27
161	39		161	39		161	39
161	68		161	68		161	68
161	69		161	69		161	69
161	127		161	127		161	127
161	144		161	144		161	144
161	159		161	159		161	159
161	179		161	179		161	179
161	184		161	184		161	184
161	203		161	203		161	203
161	150		161	150		161	150
161	173		161	173		161	173
161	182		161	182		161	182
161	187		161	187		161	187
161	198		161	198		161	198
161	94		161	94		161	94
161	96		161	96		161	96
161	116		161	116		161	116
161	119		161	119		161	119
161	122		161	122		161	122
161	129		161	129		161	129
161	160		161	160		161	160
178	6		178	6		178	6
178	15		178	15		178	15
178	92		178	92		178	92
178	147		178	147		178	147
178	153		178	153		178	153
178	14		178	14		178	14
178	72		178	72		178	72
178	74		178	74		178	74
178	77		178	77		178	77
178	99		178	99		178	99
178	106		178	106		178	106
178	112		178	112		178	112
178	114		178	114		178	114
178	117		178	117		178	117
178	88		178	88		178	88
178	70		178	70		178	70
178	16		178	16		178	16
178	24		178	24		178	24
178	36		178	36		178	36
178	38		178	38		178	38
178	71		178	71		178	71
178	78		178	78		178	78
178	84		178	84		178	84
178	130		178	130		178	130
178	181		178	181		178	181
178	202		178	202		178	202
178	209		178	209		178	209
178	215		178	215		178	215
178	18		178	18		178	18
178	31		178	31		178	31
178	75		178	75		178	75
178	76		178	76		178	76
178	80		178	80		178	80
178	81		178	81		178	81
178	82		178	82		178	82
178	100		178	100		178	100
178	101		178	101		178	101
178	109		178	109		178	109
178	115		178	115		178	115
178	118		178	118		178	118
178	128		178	128		178	128
178	152		178	152		178	152
178	155		178	155		178	155
178	162		178	162		178	162
178	174		178	174		178	174
178	185		178	185		178	185
178	145		178	145		178	145
178	148		178	148		178	148
178	149		178	149		178	149
178	158		178	158		178	158
178	8		178	8		178	8
178	27		178	27		178	27
178	39		178	39		178	39
178	68		178	68		178	68
178	69		178	69		178	69
178	127		178	127		178	127
178	144		178	144		178	144
178	159		178	159		178	159
178	179		178	179		178	179
178	184		178	184		178	184
178	203		178	203		178	203
178	150		178	150		178	150
178	173		178	173		178	173
178	182		178	182		178	182
178	187		178	187		178	187
178	198		178	198		178	198
178	94		178	94		178	94
178	96		178	96		178	96
178	116		178	116		178	116
178	119		178	119		178	119
178	122		178	122		178	122
178	129		178	129		178	129
178	160		178	160		178	160
180	135		180	135		180	135
180	9		180	9		180	9
180	104		180	104		180	104
180	113		180	113		180	113
180	134		180	134		180	134
180	163		180	163		180	163
180	167		180	167		180	167
180	168		180	168		180	168
180	175		180	175		180	175
180	183		180	183		180	183
180	150		180	150		180	150
180	173		180	173		180	173
180	182		180	182		180	182
180	187		180	187		180	187
180	198		180	198		180	198
180	94		180	94		180	94
180	96		180	96		180	96
180	116		180	116		180	116
180	119		180	119		180	119
180	122		180	122		180	122
180	129		180	129		180	129
180	160		180	160		180	160
180	70		180	70		180	70
180	16		180	16		180	16
180	24		180	24		180	24
180	36		180	36		180	36
180	38		180	38		180	38
180	71		180	71		180	71
180	78		180	78		180	78
180	84		180	84		180	84
180	130		180	130		180	130
180	181		180	181		180	181
180	202		180	202		180	202
180	209		180	209		180	209
180	215		180	215		180	215
192	50		222	50		234	50
192	22		222	22		234	22
192	55		222	55		234	55
192	86		222	86		234	86
192	93		222	93		234	93
192	97		222	97		234	97
192	103		222	103		234	103
192	105		222	105		234	105
192	108		222	108		234	108
192	110		222	110		234	110
192	132		222	132		234	132
192	133		222	133		234	133
192	142		222	142		234	142
192	165		222	165		234	165
192	216		222	216		234	216
192	111		222	111		234	111
192	72		222	72		234	72
192	74		222	74		234	74
192	77		222	77		234	77
192	99		222	99		234	99
192	106		222	106		234	106
192	112		222	112		234	112
192	114		222	114		234	114
192	117		222	117		234	117
192	88		222	88		234	88
192	15		222	15		234	15
192	92		222	92		234	92
192	147		222	147		234	147
192	153		222	153		234	153
192	70		222	70		234	70
192	16		222	16		234	16
192	24		222	24		234	24
192	36		222	36		234	36
192	38		222	38		234	38
192	71		222	71		234	71
192	78		222	78		234	78
192	84		222	84		234	84
192	130		222	130		234	130
192	181		222	181		234	181
192	202		222	202		234	202
192	209		222	209		234	209
192	215		222	215		234	215
192	18		222	18		234	18
192	31		222	31		234	31
192	75		222	75		234	75
192	76		222	76		234	76
192	80		222	80		234	80
192	81		222	81		234	81
192	82		222	82		234	82
192	100		222	100		234	100
192	101		222	101		234	101
192	109		222	109		234	109
192	115		222	115		234	115
192	118		222	118		234	118
192	128		222	128		234	128
192	152		222	152		234	152
192	155		222	155		234	155
192	162		222	162		234	162
192	174		222	174		234	174
192	185		222	185		234	185
192	9		222	9		234	9
192	104		222	104		234	104
192	113		222	113		234	113
192	134		222	134		234	134
192	163		222	163		234	163
192	167		222	167		234	167
192	168		222	168		234	168
192	175		222	175		234	175
192	183		222	183		234	183
192	145		222	145		234	145
192	148		222	148		234	148
192	149		222	149		234	149
192	158		222	158		234	158
192	14		222	14		234	14
192	32		222	32		234	32
192	8		222	8		234	8
192	27		222	27		234	27
192	39		222	39		234	39
192	68		222	68		234	68
192	69		222	69		234	69
192	127		222	127		234	127
192	144		222	144		234	144
192	159		222	159		234	159
192	179		222	179		234	179
192	184		222	184		234	184
192	203		222	203		234	203
192	150		222	150		234	150
192	173		222	173		234	173
192	182		222	182		234	182
192	187		222	187		234	187
192	198		222	198		234	198
192	94		222	94		234	94
192	96		222	96		234	96
192	116		222	116		234	116
192	119		222	119		234	119
192	122		222	122		234	122
192	129		222	129		234	129
192	160		222	160		234	160
192	23		222	23		234	23
191	40		222	40		234	40
191	154		222	154		234	154
191	161		222	161		234	161
191	178		222	178		234	178
191	190		222	190		234	190
191	211		222	211		234	211
191	19		222	19		234	19
191	21		222	21		234	21
193	50		223	50		206	6
193	22		223	22		206	18
193	55		223	55		206	31
193	86		223	86		206	75
193	93		223	93		206	76
193	97		223	97		206	80
193	103		223	103		206	81
193	105		223	105		206	82
193	108		223	108		206	100
193	110		223	110		206	101
193	132		223	132		206	109
193	133		223	133		206	115
193	142		223	142		206	118
193	165		223	165		206	128
193	216		223	216		206	152
193	111		223	111		206	155
193	72		223	72		206	162
193	74		223	74		206	174
193	77		223	77		206	185
193	99		223	99		211	6
193	106		223	106		211	72
193	112		223	112		211	74
193	114		223	114		211	77
193	117		223	117		211	99
193	88		223	88		211	106
193	15		223	15		211	112
193	92		223	92		211	114
193	147		223	147		211	117
193	153		223	153		211	88
193	70		223	70		211	15
193	16		223	16		211	92
193	24		223	24		211	147
193	36		223	36		211	153
193	38		223	38		211	70
193	71		223	71		211	16
193	78		223	78		211	24
193	84		223	84		211	36
193	130		223	130		211	38
193	181		223	181		211	71
193	202		223	202		211	78
193	209		223	209		211	84
193	215		223	215		211	130
193	18		223	18		211	181
193	31		223	31		211	202
193	75		223	75		211	209
193	76		223	76		211	215
193	80		223	80		211	18
193	81		223	81		211	31
193	82		223	82		211	75
193	100		223	100		211	76
193	101		223	101		211	80
193	109		223	109		211	81
193	115		223	115		211	82
193	118		223	118		211	100
193	128		223	128		211	101
193	152		223	152		211	109
193	155		223	155		211	115
193	162		223	162		211	118
193	174		223	174		211	128
193	185		223	185		211	152
193	9		223	9		211	155
193	104		223	104		211	162
193	113		223	113		211	174
193	134		223	134		211	185
193	163		223	163		211	9
193	167		223	167		211	104
193	168		223	168		211	113
193	175		223	175		211	134
193	183		223	183		211	163
193	145		223	145		211	167
193	148		223	148		211	168
193	149		223	149		211	175
193	158		223	158		211	183
193	14		223	14		211	145
193	32		223	32		211	148
193	8		223	8		211	149
193	27		223	27		211	158
193	39		223	39		211	14
193	68		223	68		211	32
193	69		223	69		211	8
193	127		223	127		211	27
193	144		223	144		211	39
193	159		223	159		211	68
193	179		223	179		211	69
193	184		223	184		211	127
193	203		223	203		211	144
193	150		223	150		211	159
193	173		223	173		211	179
193	182		223	182		211	184
193	187		223	187		211	203
193	198		223	198		211	150
193	94		223	94		211	173
193	96		223	96		211	182
193	116		223	116		211	187
193	119		223	119		211	198
193	122		223	122		211	94
193	129		223	129		211	96
193	160		223	160		211	116
193	23		223	23		211	119
194	40		223	40		211	122
194	154		223	154		211	129
194	161		223	161		211	160
194	178		223	178		211	51
194	190		223	190		211	73
194	211		223	211		211	172
194	19		223	19		211	23
194	21		223	21		214	70
206	6		206	6		214	16
206	18		206	18		214	24
206	31		206	31		214	36
206	75		206	75		214	38
206	76		206	76		214	71
206	80		206	80		214	78
206	81		206	81		214	84
206	82		206	82		214	130
206	100		206	100		214	181
206	101		206	101		214	202
206	109		206	109		214	209
206	115		206	115		214	215
206	118		206	118		214	9
206	128		206	128		214	104
206	152		206	152		214	113
206	155		206	155		214	134
206	162		206	162		214	163
206	174		206	174		214	167
206	185		206	185		214	168
211	6		211	6		214	175
211	72		211	72		214	183
211	74		211	74		9	62
211	77		211	77		14	62
211	99		211	99		18	62
211	106		211	106		31	62
211	112		211	112		36	62
211	114		211	114		38	62
211	117		211	117		61	62
211	88		211	88		72	62
211	15		211	15		71	164
211	92		211	92		76	62
211	147		211	147		77	62
211	153		211	153		84	6
211	70		211	70		92	62
211	16		211	16		115	164
211	24		211	24		116	62
211	36		211	36		129	164
211	38		211	38		132	62
211	71		211	71		133	62
211	78		211	78		142	62
211	84		211	84		153	164
211	130		211	130		160	164
211	181		211	181		202	164
211	202		211	202		215	164
211	209		211	209		216	62
211	215		211	215		65	164
211	18		211	18		26	164
211	31		211	31		37	164
211	75		211	75		57	164
211	76		211	76		59	164
211	80		211	80		58	164
211	81		211	81		141	164
211	82		211	82		42	164
211	100		211	100		53	164
211	101		211	101		2	164
211	109		211	109		137	164
211	115		211	115		212	164
211	118		211	118		89	164
211	128		211	128		90	164
211	152		211	152
211	155		211	155
211	162		211	162
211	174		211	174
211	185		211	185
211	9		211	9
211	104		211	104
211	113		211	113
211	134		211	134
211	163		211	163
211	167		211	167
211	168		211	168
211	175		211	175
211	183		211	183
211	145		211	145
211	148		211	148
211	149		211	149
211	158		211	158
211	14		211	14
211	32		211	32
211	8		211	8
211	27		211	27
211	39		211	39
211	68		211	68
211	69		211	69
211	127		211	127
211	144		211	144
211	159		211	159
211	179		211	179
211	184		211	184
211	203		211	203
211	150		211	150
211	173		211	173
211	182		211	182
211	187		211	187
211	198		211	198
211	94		211	94
211	96		211	96
211	116		211	116
211	119		211	119
211	122		211	122
211	129		211	129
211	160		211	160
211	51		211	51
211	73		211	73
211	172		211	172
211	23		211	23
213	50		213	50
213	111		213	111
213	15		213	15
213	92		213	92
213	147		213	147
213	153		213	153
213	70		213	70
213	16		213	16
213	24		213	24
213	36		213	36
213	38		213	38
213	71		213	71
213	78		213	78
213	84		213	84
213	130		213	130
213	181		213	181
213	202		213	202
213	209		213	209
213	215		213	215
213	18		213	18
213	31		213	31
213	75		213	75
213	76		213	76
213	80		213	80
213	81		213	81
213	82		213	82
213	100		213	100
213	101		213	101
213	109		213	109
213	115		213	115
213	118		213	118
213	128		213	128
213	152		213	152
213	155		213	155
213	162		213	162
213	174		213	174
213	185		213	185
213	9		213	9
213	104		213	104
213	113		213	113
213	134		213	134
213	163		213	163
213	167		213	167
213	168		213	168
213	175		213	175
213	183		213	183
213	14		213	14
214	70		214	70
214	16		214	16
214	24		214	24
214	36		214	36
214	38		214	38
214	71		214	71
214	78		214	78
214	84		214	84
214	130		214	130
214	181		214	181
214	202		214	202
214	209		214	209
214	215		214	215
214	9		214	9
214	104		214	104
214	113		214	113
214	134		214	134
214	163		214	163
214	167		214	167
214	168		214	168
214	175		214	175
214	183		214	183
9	62		9	62
14	62		14	62
18	62		18	62
31	62		31	62
36	62		36	62
38	62		38	62
61	62		61	62
72	62		72	62
71	164		71	164
76	62		76	62
77	62		77	62
84	6		84	6
92	62		92	62
115	164		115	164
116	62		116	62
129	164		129	164
132	62		132	62
133	62		133	62
142	62		142	62
153	164		153	164
160	164		160	164
202	164		202	164
215	164		215	164
216	62		216	62
65	164		65	164
26	164		26	164
37	164		37	164
57	164		57	164
59	164		59	164
58	164		58	164
141	164		141	164
42	164		42	164
53	164		53	164
2	164		2	164
137	164		137	164
212	164		212	164
89	164		89	164
90	164		90	164

## Sheet: Middle Po
Middle Po:			T1:			T2:			T3:			T4:			T5:
predator	prey		predator	prey		predator	prey		predator	prey		predator	prey		predator	prey
4	15		4	15		227	15		227	15		227	239		227	239
4	92		4	92		227	92		227	92		227	242		227	242
4	147		4	147		227	147		227	147		225	236		225	236
4	153		4	153		227	153		227	153		225	242		225	242
4	70		4	70		227	70		227	70		225	111		225	111
4	16		4	16		227	16		227	16		225	239		225	239
4	36		4	36		227	36		227	36		225	240		225	240
4	38		4	38		227	38		227	38		225	241		225	241
4	52		4	52		227	52		227	52		228	239		228	239
4	78		4	78		227	78		227	78		228	225		228	225
4	130		4	130		227	130		227	130		225	6		225	244
4	202		4	202		227	202		227	202		231	225		231	225
4	207		4	207		227	207		227	207		230	6		230	244
4	209		4	209		227	209		227	209		230	239		230	239
4	215		4	215		227	215		227	215		230	242		230	242
1	22		1	22		1	22		225	22		226	239		226	239
1	55		1	55		1	55		225	55		226	240		226	240
1	79		1	79		1	79		225	79		226	236		226	236
1	86		1	86		1	86		225	86		226	242		226	242
1	97		1	97		1	97		225	97		226	241		226	241
1	105		1	105		1	105		225	105		225	225		225	225
1	108		1	108		1	108		225	108		232	6		232	244
1	132		1	132		1	132		225	132		232	239		232	239
1	133		1	133		1	133		225	133		232	242		232	242
1	142		1	142		1	142		225	142		226	225		226	225
1	165		1	165		1	165		225	165		226	230		226	230
1	177		1	177		1	177		225	177		226	226		226	226
1	216		1	216		1	216		225	216		225	243		225	243
1	111		1	111		1	111		225	111		234	225		234	225
1	72		1	72		1	72		225	72		234	226		234	226
1	74		1	74		1	74		225	74		235	239		235	239
1	77		1	77		1	77		225	77		235	242		235	242
1	99		1	99		1	99		225	99		235	225		235	225
1	102		1	102		1	102		225	102		235	228		235	228
1	106		1	106		1	106		225	106		235	232		235	232
1	107		1	107		1	107		225	107		225	135		240	62
1	112		1	112		1	112		225	112		240	62		242	62
1	114		1	114		1	114		225	114		242	62		242	244
1	15		1	15		1	15		225	15		242	164		243	62
1	92		1	92		1	92		225	92		243	62		236	244
1	147		1	147		1	147		225	147		236	164		239	62
1	153		1	153		1	153		225	153		239	62		236	62
1	70		1	70		1	70		225	70		242	135		239	244
1	16		1	16		1	16		225	16		236	62		241	244
1	36		1	36		1	36		225	36		239	164
1	38		1	38		1	38		225	38		241	164
1	52		1	52		1	52		225	52
1	78		1	78		1	78		225	78
1	130		1	130		1	130		225	130
1	202		1	202		1	202		225	202
1	207		1	207		1	207		225	207
1	209		1	209		1	209		225	209
1	215		1	215		1	215		225	215
1	18		1	18		1	18		225	18
1	31		1	31		1	31		225	31
1	35		1	35		1	35		225	35
1	41		1	41		1	41		225	41
1	45		1	45		1	45		225	45
1	47		1	47		1	47		225	47
1	75		1	75		1	75		225	75
1	76		1	76		1	76		225	76
1	81		1	81		1	81		225	81
1	82		1	82		1	82		225	82
1	109		1	109		1	109		225	109
1	115		1	115		1	115		225	115
1	118		1	118		1	118		225	118
1	123		1	123		1	123		225	123
1	151		1	151		1	151		225	151
1	152		1	152		1	152		225	152
1	174		1	174		1	174		225	174
1	176		1	176		1	176		225	176
1	185		1	185		1	185		225	185
1	210		1	210		1	210		225	210
1	83		1	83		1	83		225	83
1	9		1	9		1	9		225	9
1	28		1	28		1	28		225	28
1	134		1	134		1	134		225	134
1	146		1	146		1	146		225	146
1	163		1	163		1	163		225	163
1	167		1	167		1	167		225	167
1	168		1	168		1	168		225	168
1	175		1	175		1	175		225	175
1	183		1	183		1	183		225	183
1	13		1	13		1	13		225	13
1	48		1	48		1	48		225	48
1	138		1	138		1	138		225	138
1	143		1	143		1	143		225	143
1	148		1	148		1	148		225	148
1	169		1	169		1	169		225	169
1	14		1	14		1	14		225	14
1	204		1	204		1	204		225	204
1	217		1	217		1	217		225	217
1	218		1	218		1	218		225	218
1	219		1	219		1	219		225	219
1	32		1	32		1	32		225	32
1	208		1	208		1	208		225	208
1	33		1	33		1	33		225	33
1	127		1	127		1	127		225	127
1	144		1	144		1	144		225	144
1	182		1	182		1	182		225	182
1	187		1	187		1	187		225	187
1	116		1	116		1	116		225	116
1	122		1	122		1	122		225	122
1	129		1	129		1	129		225	129
1	160		1	160		1	160		225	160
5	70		5	70		5	70		225	65
5	16		5	16		5	16		225	26
5	36		5	36		5	36		225	196
5	38		5	38		5	38		225	201
5	52		5	52		5	52		225	57
5	78		5	78		5	78		225	60
5	130		5	130		5	130		225	58
5	202		5	202		5	202		225	141
5	207		5	207		5	207		225	136
5	209		5	209		5	209		225	170
5	215		5	215		5	215		225	171
5	15		5	15		5	15		225	43
5	92		5	92		5	92		225	7
5	147		5	147		5	147		225	53
5	153		5	153		5	153		225	3
5	65		5	65		5	65		225	137
5	26		5	26		5	26		225	212
5	196		5	196		5	196		225	89
5	201		5	201		5	201		225	85
5	57		5	57		5	57		228	15
5	60		5	60		5	60		228	92
5	58		5	58		5	58		228	147
5	141		5	141		5	141		228	153
5	136		5	136		5	136		228	225
5	170		5	170		5	170		225	6
5	171		5	171		5	171		231	225
5	43		5	43		5	43		230	6
5	7		5	7		5	7		230	15
5	53		5	53		5	53		230	92
5	3		5	3		5	3		230	147
5	137		5	137		5	137		230	153
5	212		5	212		5	212		230	70
5	89		5	89		5	89		230	16
5	85		5	85		5	85		230	36
12	15		10	15		228	15		230	38
12	92		10	92		228	92		230	52
12	147		10	147		228	147		230	78
12	153		10	153		228	153		230	130
11	1		10	1		228	1		230	202
11	5		10	5		228	5		230	207
11	54		10	54		228	54		230	209
11	34		10	34		228	34		230	215
19	6		19	6		19	6		226	15
19	15		19	15		19	15		226	92
19	92		19	92		19	92		226	147
19	147		19	147		19	147		226	153
19	153		19	153		19	153		226	9
19	204		19	204		19	204		226	28
19	217		19	217		19	217		226	134
19	218		19	218		19	218		226	146
19	219		19	219		19	219		226	163
19	18		19	18		19	18		226	167
19	31		19	31		19	31		226	168
19	35		19	35		19	35		226	175
19	41		19	41		19	41		226	183
19	45		19	45		19	45		226	55
19	47		19	47		19	47		226	79
19	75		19	75		19	75		226	86
19	76		19	76		19	76		226	97
19	81		19	81		19	81		226	105
19	82		19	82		19	82		226	108
19	83		19	83		19	83		226	132
19	109		19	109		19	109		226	133
19	115		19	115		19	115		226	142
19	118		19	118		19	118		226	165
19	123		19	123		19	123		226	177
19	151		19	151		19	151		226	216
19	152		19	152		19	152		226	38
19	174		19	174		19	174		226	204
19	176		19	176		19	176		226	217
19	185		19	185		19	185		226	218
19	210		19	210		19	210		226	219
20	18		20	18		20	18		226	18
20	31		20	31		20	31		226	31
20	35		20	35		20	35		226	35
20	41		20	41		20	41		226	41
20	45		20	45		20	45		226	45
20	47		20	47		20	47		226	47
20	75		20	75		20	75		226	75
20	76		20	76		20	76		226	76
20	81		20	81		20	81		226	81
20	82		20	82		20	82		226	82
20	83		20	83		20	83		226	83
20	109		20	109		20	109		226	109
20	115		20	115		20	115		226	115
20	118		20	118		20	118		226	118
20	123		20	123		20	123		226	123
20	151		20	151		20	151		226	151
20	152		20	152		20	152		226	152
20	174		20	174		20	174		226	174
20	176		20	176		20	176		226	176
20	185		20	185		20	185		226	185
20	210		20	210		20	210		226	210
20	15		20	15		20	15		225	225
20	92		20	92		20	92		232	6
20	147		20	147		20	147		232	15
20	153		20	153		20	153		232	92
20	182		20	182		20	182		232	147
20	187		20	187		20	187		232	153
20	116		20	116		20	116		232	72
20	122		20	122		20	122		232	74
20	129		20	129		20	129		232	77
20	160		20	160		20	160		232	99
25	22		25	22		25	22		232	102
25	55		25	55		25	55		232	106
25	79		25	79		25	79		232	107
25	86		25	86		25	86		232	112
25	97		25	97		25	97		232	114
25	105		25	105		25	105		232	70
25	108		25	108		25	108		232	16
25	132		25	132		25	132		232	36
25	133		25	133		25	133		232	38
25	142		25	142		25	142		232	52
25	165		25	165		25	165		232	78
25	177		25	177		25	177		232	130
25	216		25	216		25	216		232	202
25	111		25	111		25	111		232	207
25	72		25	72		25	72		232	209
25	74		25	74		25	74		232	215
25	77		25	77		25	77		232	18
25	99		25	99		25	99		232	31
25	102		25	102		25	102		232	35
25	106		25	106		25	106		232	41
25	107		25	107		25	107		232	45
25	112		25	112		25	112		232	47
25	114		25	114		25	114		232	75
25	15		25	15		25	15		232	76
25	92		25	92		25	92		232	81
25	147		25	147		25	147		232	82
25	153		25	153		25	153		232	83
25	70		25	70		25	70		232	109
25	16		25	16		25	16		232	115
25	36		25	36		25	36		232	118
25	38		25	38		25	38		232	123
25	52		25	52		25	52		232	151
25	78		25	78		25	78		232	152
25	130		25	130		25	130		232	174
25	202		25	202		25	202		232	176
25	207		25	207		25	207		232	185
25	209		25	209		25	209		232	210
25	215		25	215		25	215		232	13
25	18		25	18		25	18		232	48
25	31		25	31		25	31		232	138
25	35		25	35		25	35		232	143
25	41		25	41		25	41		232	148
25	45		25	45		25	45		232	169
25	47		25	47		25	47		232	32
25	75		25	75		25	75		232	208
25	76		25	76		25	76		232	33
25	81		25	81		25	81		232	127
25	82		25	82		25	82		232	144
25	109		25	109		25	109		232	116
25	115		25	115		25	115		232	122
25	118		25	118		25	118		232	129
25	123		25	123		25	123		232	160
25	151		25	151		25	151		232	182
25	152		25	152		25	152		232	187
25	174		25	174		25	174		226	225
25	176		25	176		25	176		226	230
25	185		25	185		25	185		226	226
25	210		25	210		25	210		226	116
25	83		25	83		25	83		226	122
25	9		25	9		25	9		226	129
25	28		25	28		25	28		226	160
25	134		25	134		25	134		226	182
25	146		25	146		25	146		226	187
25	163		25	163		25	163		226	22
25	167		25	167		25	167		226	14
25	168		25	168		25	168		225	73
25	175		25	175		25	175		225	61
25	183		25	183		25	183		234	225
25	13		25	13		25	13		234	226
25	48		25	48		25	48		235	15
25	138		25	138		25	138		235	92
25	143		25	143		25	143		235	147
25	148		25	148		25	148		235	153
25	169		25	169		25	169		235	70
25	14		25	14		25	14		235	16
25	204		25	204		25	204		235	36
25	217		25	217		25	217		235	38
25	218		25	218		25	218		235	52
25	219		25	219		25	219		235	78
25	32		25	32		25	32		235	130
25	208		25	208		25	208		235	202
25	33		25	33		25	33		235	207
25	127		25	127		25	127		235	209
25	144		25	144		25	144		235	215
25	182		25	182		25	182		235	116
25	187		25	187		25	187		235	122
25	116		25	116		25	116		235	129
25	122		25	122		25	122		235	160
25	129		25	129		25	129		235	182
25	160		25	160		25	160		235	187
34	6		34	6		34	6		235	18
34	22		34	22		34	22		235	31
34	55		34	55		34	55		235	35
34	79		34	79		34	79		235	41
34	86		34	86		34	86		235	45
34	97		34	97		34	97		235	47
34	105		34	105		34	105		235	75
34	108		34	108		34	108		235	76
34	132		34	132		34	132		235	81
34	133		34	133		34	133		235	82
34	142		34	142		34	142		235	83
34	165		34	165		34	165		235	109
34	177		34	177		34	177		235	115
34	216		34	216		34	216		235	118
34	111		34	111		34	111		235	123
34	72		34	72		34	72		235	151
34	74		34	74		34	74		235	152
34	77		34	77		34	77		235	174
34	99		34	99		34	99		235	176
34	102		34	102		34	102		235	185
34	106		34	106		34	106		235	210
34	107		34	107		34	107		235	225
34	112		34	112		34	112		235	228
34	114		34	114		34	114		235	232
34	15		34	15		34	15		225	135
34	92		34	92		34	92		9	62
34	147		34	147		34	147		14	62
34	153		34	153		34	153		18	62
34	70		34	70		34	70		31	62
34	16		34	16		34	16		35	62
34	36		34	36		34	36		36	62
34	38		34	38		34	38		38	62
34	52		34	52		34	52		52	164
34	78		34	78		34	78		61	62
34	130		34	130		34	130		72	62
34	202		34	202		34	202		76	62
34	207		34	207		34	207		77	62
34	209		34	209		34	209		79	164
34	215		34	215		34	215		92	62
34	18		34	18		34	18		97	62
34	31		34	31		34	31		102	135
34	35		34	35		34	35		109	164
34	41		34	41		34	41		115	164
34	45		34	45		34	45		116	62
34	47		34	47		34	47		122	62
34	75		34	75		34	75		129	164
34	76		34	76		34	76		132	62
34	81		34	81		34	81		133	62
34	82		34	82		34	82		142	62
34	109		34	109		34	109		153	164
34	115		34	115		34	115		160	164
34	118		34	118		34	118		176	62
34	123		34	123		34	123		202	164
34	151		34	151		34	151		204	164
34	152		34	152		34	152		207	62
34	174		34	174		34	174		215	164
34	176		34	176		34	176		216	62
34	185		34	185		34	185		217	164
34	210		34	210		34	210		218	164
34	83		34	83		34	83		219	164
34	9		34	9		34	9		65	164
34	28		34	28		34	28		26	164
34	134		34	134		34	134		196	164
34	146		34	146		34	146		201	164
34	163		34	163		34	163		57	164
34	167		34	167		34	167		60	164
34	168		34	168		34	168		58	164
34	175		34	175		34	175		141	164
34	183		34	183		34	183		136	164
34	13		34	13		34	13		170	164
34	48		34	48		34	48		171	164
34	138		34	138		34	138		43	164
34	143		34	143		34	143		7	164
34	148		34	148		34	148		53	164
34	169		34	169		34	169		3	164
34	14		34	14		34	14		137	164
34	204		34	204		34	204		212	164
34	217		34	217		34	217		89	164
34	218		34	218		34	218		85	164
34	219		34	219		34	219
34	32		34	32		34	32
34	208		34	208		34	208
34	33		34	33		34	33
34	127		34	127		34	127
34	144		34	144		34	144
34	182		34	182		34	182
34	187		34	187		34	187
34	116		34	116		34	116
34	122		34	122		34	122
34	129		34	129		34	129
34	160		34	160		34	160
40	6		40	6		40	6
40	9		40	9		40	9
40	28		40	28		40	28
40	134		40	134		40	134
40	146		40	146		40	146
40	163		40	163		40	163
40	167		40	167		40	167
40	168		40	168		40	168
40	175		40	175		40	175
40	183		40	183		40	183
46	15		46	15		46	15
46	92		46	92		46	92
46	147		46	147		46	147
46	153		46	153		46	153
46	70		46	70		46	70
46	16		46	16		46	16
46	36		46	36		46	36
46	38		46	38		46	38
46	52		46	52		46	52
46	78		46	78		46	78
46	130		46	130		46	130
46	202		46	202		46	202
46	207		46	207		46	207
46	209		46	209		46	209
46	215		46	215		46	215
54	204		54	204		54	204
54	217		54	217		54	217
54	218		54	218		54	218
54	219		54	219		54	219
54	22		54	22		54	22
54	55		54	55		54	55
54	79		54	79		54	79
54	86		54	86		54	86
54	97		54	97		54	97
54	105		54	105		54	105
54	108		54	108		54	108
54	132		54	132		54	132
54	133		54	133		54	133
54	142		54	142		54	142
54	165		54	165		54	165
54	177		54	177		54	177
54	216		54	216		54	216
54	15		54	15		54	15
54	92		54	92		54	92
54	147		54	147		54	147
54	153		54	153		54	153
87	34		220	34		231	34
87	1		220	1		231	1
87	54		220	54		231	54
87	25		220	25		231	25
91	6		91	6		230	6
91	15		91	15		230	15
91	92		91	92		230	92
91	147		91	147		230	147
91	153		91	153		230	153
91	70		91	70		230	70
91	16		91	16		230	16
91	36		91	36		230	36
91	38		91	38		230	38
91	52		91	52		230	52
91	78		91	78		230	78
91	130		91	130		230	130
91	202		91	202		230	202
91	207		91	207		230	207
91	209		91	209		230	209
91	215		91	215		230	215
95	15		95	15		95	15
95	92		95	92		95	92
95	147		95	147		95	147
95	153		95	153		95	153
95	9		95	9		95	9
95	28		95	28		95	28
95	134		95	134		95	134
95	146		95	146		95	146
95	163		95	163		95	163
95	167		95	167		95	167
95	168		95	168		95	168
95	175		95	175		95	175
95	183		95	183		95	183
95	55		95	55		95	55
95	79		95	79		95	79
95	86		95	86		95	86
95	97		95	97		95	97
95	105		95	105		95	105
95	108		95	108		95	108
95	132		95	132		95	132
95	133		95	133		95	133
95	142		95	142		95	142
95	165		95	165		95	165
95	177		95	177		95	177
95	216		95	216		95	216
95	38		95	38		95	38
98	15		98	15		98	15
98	92		98	92		98	92
98	147		98	147		98	147
98	153		98	153		98	153
98	204		98	204		98	204
98	217		98	217		98	217
98	218		98	218		98	218
98	219		98	219		98	219
121	15		121	15		121	15
121	92		121	92		121	92
121	147		121	147		121	147
121	153		121	153		121	153
121	9		121	9		121	9
121	28		121	28		121	28
121	134		121	134		121	134
121	146		121	146		121	146
121	163		121	163		121	163
121	167		121	167		121	167
121	168		121	168		121	168
121	175		121	175		121	175
121	183		121	183		121	183
121	18		121	18		121	18
121	31		121	31		121	31
121	35		121	35		121	35
121	41		121	41		121	41
121	45		121	45		121	45
121	47		121	47		121	47
121	75		121	75		121	75
121	76		121	76		121	76
121	81		121	81		121	81
121	82		121	82		121	82
121	83		121	83		121	83
121	109		121	109		121	109
121	115		121	115		121	115
121	118		121	118		121	118
121	123		121	123		121	123
121	151		121	151		121	151
121	152		121	152		121	152
121	174		121	174		121	174
121	176		121	176		121	176
121	185		121	185		121	185
121	210		121	210		121	210
125	5		125	5		125	5
125	34		125	34		125	34
125	189		125	189		125	189
125	92		125	92		125	92
126	6		126	6		126	6
126	72		126	72		126	72
126	74		126	74		126	74
126	77		126	77		126	77
126	99		126	99		126	99
126	102		126	102		126	102
126	106		126	106		126	106
126	107		126	107		126	107
126	112		126	112		126	112
126	114		126	114		126	114
126	70		126	70		126	70
126	16		126	16		126	16
126	36		126	36		126	36
126	38		126	38		126	38
126	52		126	52		126	52
126	78		126	78		126	78
126	130		126	130		126	130
126	202		126	202		126	202
126	207		126	207		126	207
126	209		126	209		126	209
126	215		126	215		126	215
126	18		126	18		126	18
126	31		126	31		126	31
126	35		126	35		126	35
126	41		126	41		126	41
126	45		126	45		126	45
126	47		126	47		126	47
126	75		126	75		126	75
126	76		126	76		126	76
126	81		126	81		126	81
126	82		126	82		126	82
126	83		126	83		126	83
126	109		126	109		126	109
126	115		126	115		126	115
126	118		126	118		126	118
126	123		126	123		126	123
126	151		126	151		126	151
126	152		126	152		126	152
126	174		126	174		126	174
126	176		126	176		126	176
126	185		126	185		126	185
126	210		126	210		126	210
126	13		126	13		126	13
126	48		126	48		126	48
126	138		126	138		126	138
126	143		126	143		126	143
126	148		126	148		126	148
126	169		126	169		126	169
126	32		126	32		126	32
126	208		126	208		126	208
126	33		126	33		126	33
126	127		126	127		126	127
126	144		126	144		126	144
126	116		126	116		126	116
126	122		126	122		126	122
126	129		126	129		126	129
126	160		126	160		126	160
126	182		126	182		126	182
126	187		126	187		126	187
131	6		131	6		232	6
131	15		131	15		232	15
131	92		131	92		232	92
131	147		131	147		232	147
131	153		131	153		232	153
131	72		131	72		232	72
131	74		131	74		232	74
131	77		131	77		232	77
131	99		131	99		232	99
131	102		131	102		232	102
131	106		131	106		232	106
131	107		131	107		232	107
131	112		131	112		232	112
131	114		131	114		232	114
131	70		131	70		232	70
131	16		131	16		232	16
131	36		131	36		232	36
131	38		131	38		232	38
131	52		131	52		232	52
131	78		131	78		232	78
131	130		131	130		232	130
131	202		131	202		232	202
131	207		131	207		232	207
131	209		131	209		232	209
131	215		131	215		232	215
131	18		131	18		232	18
131	31		131	31		232	31
131	35		131	35		232	35
131	41		131	41		232	41
131	45		131	45		232	45
131	47		131	47		232	47
131	75		131	75		232	75
131	76		131	76		232	76
131	81		131	81		232	81
131	82		131	82		232	82
131	83		131	83		232	83
131	109		131	109		232	109
131	115		131	115		232	115
131	118		131	118		232	118
131	123		131	123		232	123
131	151		131	151		232	151
131	152		131	152		232	152
131	174		131	174		232	174
131	176		131	176		232	176
131	185		131	185		232	185
131	210		131	210		232	210
131	13		131	13		232	13
131	48		131	48		232	48
131	138		131	138		232	138
131	143		131	143		232	143
131	148		131	148		232	148
131	169		131	169		232	169
131	32		131	32		232	32
131	208		131	208		232	208
131	33		131	33		232	33
131	127		131	127		232	127
131	144		131	144		232	144
131	116		131	116		232	116
131	122		131	122		232	122
131	129		131	129		232	129
131	160		131	160		232	160
131	182		131	182		232	182
131	187		131	187		232	187
139	1		139	1		139	1
139	5		139	5		139	5
139	25		139	25		139	25
139	34		139	34		139	34
139	40		139	40		139	40
139	54		139	54		139	54
139	91		139	91		139	230
139	154		139	154		139	154
139	161		139	161		139	161
139	180		139	180		139	180
139	186		139	186		139	186
139	189		139	189		139	189
139	46		139	46		139	46
139	140		139	140		139	140
139	190		139	190		139	190
139	197		139	197		139	197
139	214		139	214		139	214
140	15		140	15		140	15
140	92		140	92		140	92
140	147		140	147		140	147
140	153		140	153		140	153
140	22		140	22		140	22
140	55		140	55		140	55
140	79		140	79		140	79
140	86		140	86		140	86
140	97		140	97		140	97
140	105		140	105		140	105
140	108		140	108		140	108
140	132		140	132		140	132
140	133		140	133		140	133
140	142		140	142		140	142
140	165		140	165		140	165
140	177		140	177		140	177
140	216		140	216		140	216
140	72		140	72		140	72
140	74		140	74		140	74
140	77		140	77		140	77
140	99		140	99		140	99
140	102		140	102		140	102
140	106		140	106		140	106
140	107		140	107		140	107
140	112		140	112		140	112
140	114		140	114		140	114
140	70		140	70		140	70
140	16		140	16		140	16
140	36		140	36		140	36
140	38		140	38		140	38
140	52		140	52		140	52
140	78		140	78		140	78
140	130		140	130		140	130
140	202		140	202		140	202
140	207		140	207		140	207
140	209		140	209		140	209
140	215		140	215		140	215
140	18		140	18		140	18
140	31		140	31		140	31
140	35		140	35		140	35
140	41		140	41		140	41
140	45		140	45		140	45
140	47		140	47		140	47
140	75		140	75		140	75
140	76		140	76		140	76
140	81		140	81		140	81
140	82		140	82		140	82
140	83		140	83		140	83
140	109		140	109		140	109
140	115		140	115		140	115
140	118		140	118		140	118
140	123		140	123		140	123
140	151		140	151		140	151
140	152		140	152		140	152
140	174		140	174		140	174
140	176		140	176		140	176
140	185		140	185		140	185
140	210		140	210		140	210
140	13		140	13		140	13
140	48		140	48		140	48
140	138		140	138		140	138
140	143		140	143		140	143
140	148		140	148		140	148
140	169		140	169		140	169
140	32		140	32		140	32
140	208		140	208		140	208
140	33		140	33		140	33
140	127		140	127		140	127
140	144		140	144		140	144
140	116		140	116		140	116
140	122		140	122		140	122
140	129		140	129		140	129
140	160		140	160		140	160
140	182		140	182		140	182
140	187		140	187		140	187
154	116		154	116		154	116
154	122		154	122		154	122
154	129		154	129		154	129
154	160		154	160		154	160
154	182		154	182		154	182
154	187		154	187		154	187
154	22		154	22		154	22
154	55		154	55		154	55
154	79		154	79		154	79
154	86		154	86		154	86
154	97		154	97		154	97
154	105		154	105		154	105
154	108		154	108		154	108
154	132		154	132		154	132
154	133		154	133		154	133
154	142		154	142		154	142
154	165		154	165		154	165
154	177		154	177		154	177
154	216		154	216		154	216
154	18		154	18		154	18
154	31		154	31		154	31
154	35		154	35		154	35
154	41		154	41		154	41
154	45		154	45		154	45
154	47		154	47		154	47
154	75		154	75		154	75
154	76		154	76		154	76
154	81		154	81		154	81
154	82		154	82		154	82
154	83		154	83		154	83
154	109		154	109		154	109
154	115		154	115		154	115
154	118		154	118		154	118
154	123		154	123		154	123
154	151		154	151		154	151
154	152		154	152		154	152
154	174		154	174		154	174
154	176		154	176		154	176
154	185		154	185		154	185
154	210		154	210		154	210
157	15		221	15		221	15
157	92		221	92		221	92
157	147		221	147		221	147
157	153		221	153		221	153
157	14		221	14		221	14
156	1		221	1		221	1
156	5		221	5		221	5
156	25		221	25		221	25
156	34		221	34		221	34
156	40		221	40		221	40
156	54		221	54		221	54
156	91		221	91		221	230
156	154		221	154		221	154
156	161		221	161		221	161
156	180		221	180		221	180
156	186		221	186		221	186
156	189		221	189		221	189
156	46		221	46		221	46
156	140		221	140		221	140
156	190		221	190		221	190
156	197		221	197		221	197
156	214		221	214		221	214
161	15		161	15		161	15
161	92		161	92		161	92
161	147		161	147		161	147
161	153		161	153		161	153
161	70		161	70		161	70
161	16		161	16		161	16
161	36		161	36		161	36
161	38		161	38		161	38
161	52		161	52		161	52
161	78		161	78		161	78
161	130		161	130		161	130
161	202		161	202		161	202
161	207		161	207		161	207
161	209		161	209		161	209
161	215		161	215		161	215
178	6		178	6		178	6
178	15		178	15		178	15
178	92		178	92		178	92
178	147		178	147		178	147
178	153		178	153		178	153
178	116		178	116		178	116
178	122		178	122		178	122
178	129		178	129		178	129
178	160		178	160		178	160
178	182		178	182		178	182
178	187		178	187		178	187
178	22		178	22		178	22
178	55		178	55		178	55
178	79		178	79		178	79
178	86		178	86		178	86
178	97		178	97		178	97
178	105		178	105		178	105
178	108		178	108		178	108
178	132		178	132		178	132
178	133		178	133		178	133
178	142		178	142		178	142
178	165		178	165		178	165
178	177		178	177		178	177
178	216		178	216		178	216
178	33		178	33		178	33
178	127		178	127		178	127
178	144		178	144		178	144
178	9		178	9		178	9
178	28		178	28		178	28
178	134		178	134		178	134
178	146		178	146		178	146
178	163		178	163		178	163
178	167		178	167		178	167
178	168		178	168		178	168
178	175		178	175		178	175
178	183		178	183		178	183
180	9		180	9		180	9
180	28		180	28		180	28
180	134		180	134		180	134
180	146		180	146		180	146
180	163		180	163		180	163
180	167		180	167		180	167
180	168		180	168		180	168
180	175		180	175		180	175
180	183		180	183		180	183
180	38		180	38		180	38
186	15		186	15		186	15
186	92		186	92		186	92
186	147		186	147		186	147
186	153		186	153		186	153
186	116		186	116		186	116
186	122		186	122		186	122
186	129		186	129		186	129
186	160		186	160		186	160
186	182		186	182		186	182
186	187		186	187		186	187
186	22		186	22		186	22
186	55		186	55		186	55
186	79		186	79		186	79
186	86		186	86		186	86
186	97		186	97		186	97
186	105		186	105		186	105
186	108		186	108		186	108
186	132		186	132		186	132
186	133		186	133		186	133
186	142		186	142		186	142
186	165		186	165		186	165
186	177		186	177		186	177
186	216		186	216		186	216
186	33		186	33		186	33
186	127		186	127		186	127
186	144		186	144		186	144
186	9		186	9		186	9
186	28		186	28		186	28
186	134		186	134		186	134
186	146		186	146		186	146
186	163		186	163		186	163
186	167		186	167		186	167
186	168		186	168		186	168
186	175		186	175		186	175
186	183		186	183		186	183
186	32		186	32		186	32
186	208		186	208		186	208
189	22		189	22		189	22
189	55		189	55		189	55
189	79		189	79		189	79
189	86		189	86		189	86
189	97		189	97		189	97
189	105		189	105		189	105
189	108		189	108		189	108
189	132		189	132		189	132
189	133		189	133		189	133
189	142		189	142		189	142
189	165		189	165		189	165
189	177		189	177		189	177
189	216		189	216		189	216
189	111		189	111		189	111
189	72		189	72		189	72
189	74		189	74		189	74
189	77		189	77		189	77
189	99		189	99		189	99
189	102		189	102		189	102
189	106		189	106		189	106
189	107		189	107		189	107
189	112		189	112		189	112
189	114		189	114		189	114
189	15		189	15		189	15
189	92		189	92		189	92
189	147		189	147		189	147
189	153		189	153		189	153
189	70		189	70		189	70
189	16		189	16		189	16
189	36		189	36		189	36
189	38		189	38		189	38
189	52		189	52		189	52
189	78		189	78		189	78
189	130		189	130		189	130
189	202		189	202		189	202
189	207		189	207		189	207
189	209		189	209		189	209
189	215		189	215		189	215
189	18		189	18		189	18
189	31		189	31		189	31
189	35		189	35		189	35
189	41		189	41		189	41
189	45		189	45		189	45
189	47		189	47		189	47
189	75		189	75		189	75
189	76		189	76		189	76
189	81		189	81		189	81
189	82		189	82		189	82
189	83		189	83		189	83
189	109		189	109		189	109
189	115		189	115		189	115
189	118		189	118		189	118
189	123		189	123		189	123
189	151		189	151		189	151
189	152		189	152		189	152
189	174		189	174		189	174
189	176		189	176		189	176
189	185		189	185		189	185
189	210		189	210		189	210
189	9		189	9		189	9
189	28		189	28		189	28
189	134		189	134		189	134
189	146		189	146		189	146
189	163		189	163		189	163
189	167		189	167		189	167
189	168		189	168		189	168
189	175		189	175		189	175
189	183		189	183		189	183
189	13		189	13		189	13
189	48		189	48		189	48
189	138		189	138		189	138
189	143		189	143		189	143
189	148		189	148		189	148
189	169		189	169		189	169
189	14		189	14		189	14
189	204		189	204		189	204
189	217		189	217		189	217
189	218		189	218		189	218
189	219		189	219		189	219
189	32		189	32		189	32
189	208		189	208		189	208
189	33		189	33		189	33
189	127		189	127		189	127
189	144		189	144		189	144
189	73		189	73		189	73
189	116		189	116		189	116
189	122		189	122		189	122
189	129		189	129		189	129
189	160		189	160		189	160
189	182		189	182		189	182
189	187		189	187		189	187
189	61		189	61		189	61
190	204		190	204		190	204
190	217		190	217		190	217
190	218		190	218		190	218
190	219		190	219		190	219
190	9		190	9		190	9
190	28		190	28		190	28
190	134		190	134		190	134
190	146		190	146		190	146
190	163		190	163		190	163
190	167		190	167		190	167
190	168		190	168		190	168
190	175		190	175		190	175
190	183		190	183		190	183
190	15		190	15		190	15
190	92		190	92		190	92
190	147		190	147		190	147
190	153		190	153		190	153
190	38		190	38		190	38
191	40		222	40		234	40
191	154		222	154		234	154
191	161		222	161		234	161
191	178		222	178		234	178
191	190		222	190		234	190
191	211		222	211		234	211
191	19		222	19		234	19
191	20		222	20		234	20
194	40		223	40		195	1
194	154		223	154		195	5
194	161		223	161		195	54
194	178		223	178		195	34
194	190		223	190		195	19
194	211		223	211		197	6
194	19		223	19		197	15
194	20		223	20		197	92
195	1		195	1		197	147
195	5		195	5		197	153
195	54		195	54		235	15
195	34		195	34		235	92
195	19		195	19		235	147
197	6		197	6		235	153
197	15		197	15		235	70
197	92		197	92		235	16
197	147		197	147		235	36
197	153		197	153		235	38
200	15		224	15		235	52
200	92		224	92		235	78
200	147		224	147		235	130
200	153		224	153		235	202
200	70		224	70		235	207
200	16		224	16		235	209
200	36		224	36		235	215
200	38		224	38		235	116
200	52		224	52		235	122
200	78		224	78		235	129
200	130		224	130		235	160
200	202		224	202		235	182
200	207		224	207		235	187
200	209		224	209		235	18
200	215		224	215		235	31
200	116		224	116		235	35
200	122		224	122		235	41
200	129		224	129		235	45
200	160		224	160		235	47
200	182		224	182		235	75
200	187		224	187		235	76
200	18		224	18		235	81
200	31		224	31		235	82
200	35		224	35		235	83
200	41		224	41		235	109
200	45		224	45		235	115
200	47		224	47		235	118
200	75		224	75		235	123
200	76		224	76		235	151
200	81		224	81		235	152
200	82		224	82		235	174
200	83		224	83		235	176
200	109		224	109		235	185
200	115		224	115		235	210
200	118		224	118		235	5
200	123		224	123		235	1
200	151		224	151		235	54
200	152		224	152		235	34
200	174		224	174		235	228
200	176		224	176		235	232
200	185		224	185		206	6
200	210		224	210		206	116
199	5		224	5		206	122
199	1		224	1		206	129
199	54		224	54		206	160
199	34		224	34		206	182
199	10		224	10		206	187
199	131		224	131		206	18
206	6		206	6		206	31
206	116		206	116		206	35
206	122		206	122		206	41
206	129		206	129		206	45
206	160		206	160		206	47
206	182		206	182		206	75
206	187		206	187		206	76
206	18		206	18		206	81
206	31		206	31		206	82
206	35		206	35		206	83
206	41		206	41		206	109
206	45		206	45		206	115
206	47		206	47		206	118
206	75		206	75		206	123
206	76		206	76		206	151
206	81		206	81		206	152
206	82		206	82		206	174
206	83		206	83		206	176
206	109		206	109		206	185
206	115		206	115		206	210
206	118		206	118		211	6
206	123		206	123		211	22
206	151		206	151		211	55
206	152		206	152		211	79
206	174		206	174		211	86
206	176		206	176		211	97
206	185		206	185		211	105
206	210		206	210		211	108
211	6		211	6		211	132
211	22		211	22		211	133
211	55		211	55		211	142
211	79		211	79		211	165
211	86		211	86		211	177
211	97		211	97		211	216
211	105		211	105		211	111
211	108		211	108		211	72
211	132		211	132		211	74
211	133		211	133		211	77
211	142		211	142		211	99
211	165		211	165		211	102
211	177		211	177		211	106
211	216		211	216		211	107
211	111		211	111		211	112
211	72		211	72		211	114
211	74		211	74		211	15
211	77		211	77		211	92
211	99		211	99		211	147
211	102		211	102		211	153
211	106		211	106		211	70
211	107		211	107		211	16
211	112		211	112		211	36
211	114		211	114		211	38
211	15		211	15		211	52
211	92		211	92		211	78
211	147		211	147		211	130
211	153		211	153		211	202
211	70		211	70		211	207
211	16		211	16		211	209
211	36		211	36		211	215
211	38		211	38		211	18
211	52		211	52		211	31
211	78		211	78		211	35
211	130		211	130		211	41
211	202		211	202		211	45
211	207		211	207		211	47
211	209		211	209		211	75
211	215		211	215		211	76
211	18		211	18		211	81
211	31		211	31		211	82
211	35		211	35		211	83
211	41		211	41		211	109
211	45		211	45		211	115
211	47		211	47		211	118
211	75		211	75		211	123
211	76		211	76		211	151
211	81		211	81		211	152
211	82		211	82		211	174
211	83		211	83		211	176
211	109		211	109		211	185
211	115		211	115		211	210
211	118		211	118		211	9
211	123		211	123		211	28
211	151		211	151		211	134
211	152		211	152		211	146
211	174		211	174		211	163
211	176		211	176		211	167
211	185		211	185		211	168
211	210		211	210		211	175
211	9		211	9		211	183
211	28		211	28		211	13
211	134		211	134		211	48
211	146		211	146		211	138
211	163		211	163		211	143
211	167		211	167		211	148
211	168		211	168		211	169
211	175		211	175		211	14
211	183		211	183		211	204
211	13		211	13		211	217
211	48		211	48		211	218
211	138		211	138		211	219
211	143		211	143		211	32
211	148		211	148		211	208
211	169		211	169		211	33
211	14		211	14		211	127
211	204		211	204		211	144
211	217		211	217		211	73
211	218		211	218		211	116
211	219		211	219		211	122
211	32		211	32		211	129
211	208		211	208		211	160
211	33		211	33		211	182
211	127		211	127		211	187
211	144		211	144		211	61
211	73		211	73		214	135
211	116		211	116		214	9
211	122		211	122		214	28
211	129		211	129		214	134
211	160		211	160		214	146
211	182		211	182		214	163
211	187		211	187		214	167
211	61		211	61		214	168
214	135		214	135		214	175
214	9		214	9		214	183
214	28		214	28		214	204
214	134		214	134		214	217
214	146		214	146		214	218
214	163		214	163		214	219
214	167		214	167		9	62
214	168		214	168		14	62
214	175		214	175		18	62
214	183		214	183		31	62
214	204		214	204		35	62
214	217		214	217		36	62
214	218		214	218		38	62
214	219		214	219		52	164
9	62		9	62		61	62
14	62		14	62		72	62
18	62		18	62		76	62
31	62		31	62		77	62
35	62		35	62		79	164
36	62		36	62		92	62
38	62		38	62		97	62
52	164		52	164		102	135
61	62		61	62		109	164
72	62		72	62		115	164
76	62		76	62		116	62
77	62		77	62		122	62
79	164		79	164		129	164
92	62		92	62		132	62
97	62		97	62		133	62
102	135		102	135		142	62
109	164		109	164		153	164
115	164		115	164		160	164
116	62		116	62		176	62
122	62		122	62		202	164
129	164		129	164		204	164
132	62		132	62		207	62
133	62		133	62		215	164
142	62		142	62		216	62
153	164		153	164		217	164
160	164		160	164		218	164
176	62		176	62		219	164
202	164		202	164		65	164
204	164		204	164		26	164
207	62		207	62		196	164
215	164		215	164		201	164
216	62		216	62		57	164
217	164		217	164		60	164
218	164		218	164		58	164
219	164		219	164		141	164
65	164		65	164		136	164
26	164		26	164		170	164
196	164		196	164		171	164
201	164		201	164		43	164
57	164		57	164		7	164
60	164		60	164		53	164
58	164		58	164		3	164
141	164		141	164		137	164
136	164		136	164		212	164
170	164		170	164		89	164
171	164		171	164		85	164
43	164		43	164
7	164		7	164
53	164		53	164
3	164		3	164
137	164		137	164
212	164		212	164
89	164		89	164
85	164		85	164

## Sheet: Lower Po
Lower Po:			T1:			T2:			T3:			T4:			T5:
predator	prey		predator	prey		predator	prey		predator	prey		predator	prey		predator	prey
4	92		4	92		227	92		227	92		227	239		227	239
4	36		4	36		227	36		227	36		227	242		227	242
4	38		4	38		227	38		227	38		225	242		225	242
4	78		4	78		227	78		227	78		225	239		225	239
4	202		4	202		227	202		227	202		225	111		225	111
1	17		1	17		1	17		225	17		225	236		225	236
1	30		1	30		1	30		225	30		225	241		225	241
1	36		1	36		1	36		225	36		228	239		228	239
1	38		1	38		1	38		225	38		228	225		228	225
1	76		1	76		1	76		225	76		225	6		225	244
1	78		1	78		1	78		225	78		225	135		226	239
1	92		1	92		1	92		225	92		226	239		226	241
1	109		1	109		1	109		225	109		226	241		226	242
1	111		1	111		1	111		225	111		226	242		226	236
1	115		1	115		1	115		225	115		226	236		225	225
1	116		1	116		1	116		225	116		225	225		232	244
1	122		1	122		1	122		225	122		232	6		232	239
1	142		1	142		1	142		225	142		232	67		226	225
1	166		1	166		1	166		225	166		232	239		226	111
1	173		1	173		1	173		225	173		226	225		235	239
1	182		1	182		1	182		225	182		226	111		235	242
1	202		1	202		1	202		225	202		235	239		235	225
1	204		1	204		1	204		225	204		235	242		235	228
1	216		1	216		1	216		225	216		235	225		235	232
5	56		5	56		5	56		225	56		235	228		242	62
5	29		5	29		5	29		225	29		235	232		239	62
5	120		5	120		5	120		225	120		242	62		242	244
5	64		5	64		5	64		225	64		239	62		236	62
5	66		5	66		5	66		225	66		242	164		241	244
5	63		5	63		5	63		225	63		236	62		239	244
12	92		10	92		228	92		228	92		241	164
12	56		10	56		228	56		228	56		239	164
12	29		10	29		228	29		228	29
12	44		10	44		228	44		228	44
11	1		10	1		228	1		228	225
11	5		10	5		228	5		225	6
11	54		10	54		228	54		225	44
11	34		10	34		228	34		225	135
19	6		19	6		19	6		226	92
19	92		19	92		19	92		226	56
19	56		19	56		19	56		226	29
19	29		19	29		19	29		226	44
19	44		19	44		19	44		226	204
19	204		19	204		19	204		226	17
19	17		19	17		19	17		226	30
19	30		19	30		19	30		226	36
19	76		19	76		19	76		226	38
19	109		19	109		19	109		226	76
25	135		25	135		25	135		226	78
25	92		25	92		25	92		226	109
25	56		25	56		25	56		226	115
25	29		25	29		25	29		226	116
25	44		25	44		25	44		226	122
25	204		25	204		25	204		226	173
25	38		25	38		25	38		226	182
25	17		25	17		25	17		226	202
25	30		25	30		25	30		226	120
25	76		25	76		25	76		226	142
25	109		25	109		25	109		226	166
34	6		34	6		34	6		226	216
34	17		34	17		34	17		225	225
34	30		34	30		34	30		232	6
34	36		34	36		34	36		232	67
34	38		34	38		34	38		232	92
34	76		34	76		34	76		232	56
34	78		34	78		34	78		232	29
34	92		34	92		34	92		232	44
34	109		34	109		34	109		226	225
34	111		34	111		34	111		226	111
34	115		34	115		34	115		235	92
34	116		34	116		34	116		235	56
34	122		34	122		34	122		235	29
34	142		34	142		34	142		235	44
34	166		34	166		34	166		235	17
34	173		34	173		34	173		235	30
34	182		34	182		34	182		235	36
34	202		34	202		34	202		235	38
34	204		34	204		34	204		235	76
34	216		34	216		34	216		235	78
54	92		54	92		54	92		235	109
54	56		54	56		54	56		235	115
54	29		54	29		54	29		235	116
54	44		54	44		54	44		235	122
54	204		54	204		54	204		235	173
54	142		54	142		54	142		235	182
54	166		54	166		54	166		235	202
54	216		54	216		54	216		235	225
98	92		98	92		98	92		235	228
98	56		98	56		98	56		235	232
98	29		98	29		98	29		17	62
98	44		98	44		98	44		30	62
98	204		98	204		98	204		36	62
98	17		98	17		98	17		38	62
98	30		98	30		98	30		76	62
98	36		98	36		98	36		92	62
98	38		98	38		98	38		109	164
98	76		98	76		98	76		115	164
98	78		98	78		98	78		116	62
98	109		98	109		98	109		122	62
98	115		98	115		98	115		142	62
98	116		98	116		98	116		173	62
98	122		98	122		98	122		202	164
98	173		98	173		98	173		204	164
98	182		98	182		98	182		216	62
98	202		98	202		98	202		56	164
98	120		98	120		98	120		64	164
121	17		121	17		121	17		66	164
121	30		121	30		121	30		63	164
121	36		121	36		121	36
121	38		121	38		121	38
121	76		121	76		121	76
121	78		121	78		121	78
121	92		121	92		121	92
121	109		121	109		121	109
121	115		121	115		121	115
121	116		121	116		121	116
121	122		121	122		121	122
121	142		121	142		121	142
121	166		121	166		121	166
121	173		121	173		121	173
121	182		121	182		121	182
121	202		121	202		121	202
121	216		121	216		121	216
125	5		125	5		125	5
125	34		125	34		125	34
125	188		125	188		125	188
125	92		125	92		125	92
125	56		125	56		125	56
125	29		125	29		125	29
125	44		125	44		125	44
131	6		131	6		232	6
131	67		131	67		232	67
131	92		131	92		232	92
131	56		131	56		232	56
131	29		131	29		232	29
131	44		131	44		232	44
139	1		139	1		139	1
139	5		139	5		139	5
139	92		139	92		139	92
139	56		139	56		139	56
139	29		139	29		139	29
139	44		139	44		139	44
140	92		140	92		140	92
140	56		140	56		140	56
140	29		140	29		140	29
140	44		140	44		140	44
140	17		140	17		140	17
140	30		140	30		140	30
140	36		140	36		140	36
140	38		140	38		140	38
140	76		140	76		140	76
140	78		140	78		140	78
140	109		140	109		140	109
140	115		140	115		140	115
140	116		140	116		140	116
140	122		140	122		140	122
140	182		140	182		140	182
140	202		140	202		140	202
140	173		140	173		140	173
180	38		180	38		180	38
180	115		180	115		180	115
180	116		180	116		180	116
180	122		180	122		180	122
180	204		180	204		180	204
186	17		186	17		186	17
186	30		186	30		186	30
186	36		186	36		186	36
186	38		186	38		186	38
186	76		186	76		186	76
186	78		186	78		186	78
186	92		186	92		186	92
186	109		186	109		186	109
186	111		186	111		186	111
186	115		186	115		186	115
186	116		186	116		186	116
186	122		186	122		186	122
186	142		186	142		186	142
186	166		186	166		186	166
186	173		186	173		186	173
186	182		186	182		186	182
186	202		186	202		186	202
186	204		186	204		186	204
186	216		186	216		186	216
189	17		189	17		189	17
189	30		189	30		189	30
189	36		189	36		189	36
189	38		189	38		189	38
189	76		189	76		189	76
189	78		189	78		189	78
189	92		189	92		189	92
189	109		189	109		189	109
189	111		189	111		189	111
189	115		189	115		189	115
189	116		189	116		189	116
189	122		189	122		189	122
189	142		189	142		189	142
189	166		189	166		189	166
189	173		189	173		189	173
189	182		189	182		189	182
189	202		189	202		189	202
189	204		189	204		189	204
189	216		189	216		189	216
190	17		190	17		190	17
190	30		190	30		190	30
190	36		190	36		190	36
190	38		190	38		190	38
190	76		190	76		190	76
190	78		190	78		190	78
190	92		190	92		190	92
190	109		190	109		190	109
190	111		190	111		190	111
190	115		190	115		190	115
190	116		190	116		190	116
190	122		190	122		190	122
190	142		190	142		190	142
190	166		190	166		190	166
190	173		190	173		190	173
190	182		190	182		190	182
190	202		190	202		190	202
190	204		190	204		190	204
190	216		190	216		190	216
195	1		195	1		195	1
195	5		195	5		195	5
195	54		195	54		195	54
195	34		195	34		195	34
195	19		195	19		195	19
197	6		197	6		197	6
197	17		197	17		197	17
197	30		197	30		197	30
197	36		197	36		197	36
197	38		197	38		197	38
197	76		197	76		197	76
197	78		197	78		197	78
197	92		197	92		197	92
197	109		197	109		197	109
197	111		197	111		197	111
197	115		197	115		197	115
197	116		197	116		197	116
197	122		197	122		197	122
197	142		197	142		197	142
197	166		197	166		197	166
197	173		197	173		197	173
197	182		197	182		197	182
197	202		197	202		197	202
197	204		197	204		197	204
197	216		197	216		197	216
200	92		224	92		235	92
200	56		224	56		235	56
200	29		224	29		235	29
200	44		224	44		235	44
200	17		224	17		235	17
200	30		224	30		235	30
200	36		224	36		235	36
200	38		224	38		235	38
200	76		224	76		235	76
200	78		224	78		235	78
200	109		224	109		235	109
200	115		224	115		235	115
200	116		224	116		235	116
200	122		224	122		235	122
200	173		224	173		235	173
200	182		224	182		235	182
200	202		224	202		235	202
199	5		224	5		235	5
199	1		224	1		235	1
199	54		224	54		235	54
199	34		224	34		235	34
199	10		224	10		235	228
199	131		224	131		235	232
205	6		205	6		205	6
205	17		205	17		205	17
205	30		205	30		205	30
205	109		205	109		205	109
205	76		205	76		205	76
205	216		205	216		205	216
205	92		205	92		205	92
205	142		205	142		205	142
205	166		205	166		205	166
205	56		205	56		205	56
205	29		205	29		205	29
205	44		205	44		205	44
206	6		206	6		206	6
206	17		206	17		206	17
206	30		206	30		206	30
206	36		206	36		206	36
206	38		206	38		206	38
206	76		206	76		206	76
206	78		206	78		206	78
206	109		206	109		206	109
206	115		206	115		206	115
206	116		206	116		206	116
206	122		206	122		206	122
206	173		206	173		206	173
206	182		206	182		206	182
206	202		206	202		206	202
17	62		17	62		17	62
30	62		30	62		30	62
36	62		36	62		36	62
38	62		38	62		38	62
76	62		76	62		76	62
92	62		92	62		92	62
109	164		109	164		109	164
115	164		115	164		115	164
116	62		116	62		116	62
122	62		122	62		122	62
142	62		142	62		142	62
173	62		173	62		173	62
202	164		202	164		202	164
204	164		204	164		204	164
216	62		216	62		216	62
56	164		56	164		56	164
64	164		64	164		64	164
66	164		66	164		66	164
63	164		63	164		63	164

## Sheet: Master Network
Master:			T1:			T2:			T3:			T4:			T5:
predator	prey		predator	prey		predator	prey		predator	prey		predator	prey		predator	prey
20	50		20	50		20	50		225	50		225	239		225	239
20	111		20	111		20	111		225	111		225	111		225	111
20	72		20	72		20	72		225	72		225	242		225	242
20	74		20	74		20	74		225	74		225	6		225	244
20	77		20	77		20	77		225	77		225	236		225	236
20	99		20	99		20	99		225	99		225	240		225	240
20	106		20	106		20	106		225	106		225	243		225	243
20	112		20	112		20	112		225	112		229	6		229	244
20	114		20	114		20	114		225	114		229	239		229	239
20	117		20	117		20	117		225	117		229	236		229	236
20	88		20	88		20	88		225	88		229	242		229	242
20	15		20	15		20	15		225	15		229	111		229	111
20	92		20	92		20	92		225	92		231	225		231	225
20	147		20	147		20	147		225	147		231	239		231	239
20	153		20	153		20	153		225	153		226	236		226	236
20	70		20	70		20	70		225	70		226	242		226	242
20	16		20	16		20	16		225	16		226	239		226	239
20	24		20	24		20	24		225	24		226	240		226	240
20	36		20	36		20	36		225	36		233	236		233	236
20	38		20	38		20	38		225	38		233	242		233	242
20	71		20	71		20	71		225	71		233	239		233	239
20	78		20	78		20	78		225	78		233	240		233	240
20	84		20	84		20	84		225	84		226	225		226	225
20	130		20	130		20	130		225	130		226	226		226	226
20	181		20	181		20	181		225	181		226	234		226	234
20	202		20	202		20	202		225	202		225	135		234	239
20	209		20	209		20	209		225	209		234	239		234	236
20	215		20	215		20	215		225	215		234	236		234	242
20	18		20	18		20	18		225	18		234	242		234	111
20	31		20	31		20	31		225	31		234	111		234	240
20	75		20	75		20	75		225	75		234	240		234	225
20	76		20	76		20	76		225	76		234	225		234	226
20	80		20	80		20	80		225	80		234	226		240	62
20	81		20	81		20	81		225	81		240	62		242	62
20	82		20	82		20	82		225	82		242	62		243	62
20	100		20	100		20	100		225	100		243	62		242	244
20	101		20	101		20	101		225	101		242	164		239	62
20	109		20	109		20	109		225	109		242	6		236	62
20	115		20	115		20	115		225	115		239	62		239	244
20	118		20	118		20	118		225	118		236	62		227	239
20	128		20	128		20	128		225	128		239	164		227	242
20	152		20	152		20	152		225	152		227	239		225	241
20	155		20	155		20	155		225	155		227	242		228	239
20	162		20	162		20	162		225	162		225	241		228	225
20	174		20	174		20	174		225	174		228	239		230	244
20	185		20	185		20	185		225	185		228	225		230	239
20	14		20	14		20	14		225	14		230	6		230	242
20	32		20	32		20	32		225	32		230	239		226	241
20	8		20	8		20	8		225	8		230	242		225	225
20	27		20	27		20	27		225	27		226	241		232	244
20	39		20	39		20	39		225	39		225	225		232	239
20	68		20	68		20	68		225	68		232	6		232	242
20	69		20	69		20	69		225	69		232	239		226	230
20	127		20	127		20	127		225	127		232	242		235	239
20	144		20	144		20	144		225	144		226	230		235	242
20	159		20	159		20	159		225	159		235	239		235	225
20	179		20	179		20	179		225	179		235	242		235	228
20	184		20	184		20	184		225	184		235	225		235	232
20	203		20	203		20	203		225	203		235	228		236	244
20	150		20	150		20	150		225	150		235	232		241	244
20	173		20	173		20	173		225	173		236	164		226	111
20	182		20	182		20	182		225	182		242	135
20	187		20	187		20	187		225	187		241	164
20	198		20	198		20	198		225	198		232	67
20	94		20	94		20	94		225	94		226	111
20	96		20	96		20	96		225	96
20	116		20	116		20	116		225	116
20	119		20	119		20	119		225	119
20	122		20	122		20	122		225	122
20	129		20	129		20	129		225	129
21	50		21	50		21	50		225	6
21	111		21	111		21	111		225	22
21	72		21	72		21	72		225	55
21	74		21	74		21	74		225	86
21	77		21	77		21	77		225	93
21	99		21	99		21	99		225	97
21	106		21	106		21	106		225	103
21	112		21	112		21	112		225	105
21	114		21	114		21	114		225	108
21	117		21	117		21	117		225	110
21	88		21	88		21	88		225	132
21	15		21	15		21	15		225	133
21	92		21	92		21	92		225	142
21	147		21	147		21	147		225	165
21	153		21	153		21	153		225	216
21	70		21	70		21	70		225	9
21	16		21	16		21	16		225	104
21	24		21	24		21	24		225	113
21	36		21	36		21	36		225	134
21	38		21	38		21	38		225	163
21	71		21	71		21	71		225	167
21	78		21	78		21	78		225	168
21	84		21	84		21	84		225	175
21	130		21	130		21	130		225	183
21	181		21	181		21	181		225	145
21	202		21	202		21	202		225	148
21	209		21	209		21	209		225	149
21	215		21	215		21	215		225	158
21	18		21	18		21	18		225	160
21	31		21	31		21	31		225	51
21	75		21	75		21	75		225	73
21	76		21	76		21	76		225	172
21	80		21	80		21	80		225	23
21	81		21	81		21	81		225	61
21	82		21	82		21	82		229	6
21	100		21	100		21	100		229	50
21	101		21	101		21	101		229	22
21	109		21	109		21	109		229	55
21	115		21	115		21	115		229	86
21	118		21	118		21	118		229	93
21	128		21	128		21	128		229	97
21	152		21	152		21	152		229	103
21	155		21	155		21	155		229	105
21	162		21	162		21	162		229	108
21	174		21	174		21	174		229	110
21	185		21	185		21	185		229	132
21	14		21	14		21	14		229	133
21	32		21	32		21	32		229	142
21	8		21	8		21	8		229	165
21	27		21	27		21	27		229	216
21	39		21	39		21	39		229	111
21	68		21	68		21	68		229	15
21	69		21	69		21	69		229	92
21	127		21	127		21	127		229	147
21	144		21	144		21	144		229	153
21	159		21	159		21	159		229	14
21	179		21	179		21	179		231	225
21	184		21	184		21	184		231	15
21	203		21	203		21	203		231	92
21	150		21	150		21	150		231	147
21	173		21	173		21	173		231	153
21	182		21	182		21	182		226	22
21	187		21	187		21	187		226	55
21	198		21	198		21	198		226	86
21	94		21	94		21	94		226	93
21	96		21	96		21	96		226	97
21	116		21	116		21	116		226	103
21	119		21	119		21	119		226	105
21	122		21	122		21	122		226	108
21	129		21	129		21	129		226	110
34	6		34	6		34	6		226	132
34	50		34	50		34	50		226	133
34	22		34	22		34	22		226	142
34	55		34	55		34	55		226	165
34	86		34	86		34	86		226	216
34	93		34	93		34	93		226	15
34	97		34	97		34	97		226	92
34	103		34	103		34	103		226	147
34	105		34	105		34	105		226	153
34	108		34	108		34	108		226	14
34	110		34	110		34	110		226	9
34	132		34	132		34	132		226	104
34	133		34	133		34	133		226	113
34	142		34	142		34	142		226	134
34	165		34	165		34	165		226	163
34	216		34	216		34	216		226	167
34	111		34	111		34	111		226	168
34	72		34	72		34	72		226	175
34	74		34	74		34	74		226	183
34	77		34	77		34	77		233	22
34	99		34	99		34	99		233	55
34	106		34	106		34	106		233	86
34	112		34	112		34	112		233	93
34	114		34	114		34	114		233	97
34	117		34	117		34	117		233	103
34	88		34	88		34	88		233	105
34	15		34	15		34	15		233	108
34	92		34	92		34	92		233	110
34	147		34	147		34	147		233	132
34	153		34	153		34	153		233	133
34	70		34	70		34	70		233	142
34	16		34	16		34	16		233	165
34	24		34	24		34	24		233	216
34	36		34	36		34	36		233	15
34	38		34	38		34	38		233	92
34	71		34	71		34	71		233	147
34	78		34	78		34	78		233	153
34	84		34	84		34	84		233	14
34	130		34	130		34	130		233	9
34	181		34	181		34	181		233	104
34	202		34	202		34	202		233	113
34	209		34	209		34	209		233	134
34	215		34	215		34	215		233	163
34	18		34	18		34	18		233	167
34	31		34	31		34	31		233	168
34	75		34	75		34	75		233	175
34	76		34	76		34	76		233	183
34	80		34	80		34	80		233	70
34	81		34	81		34	81		233	16
34	82		34	82		34	82		233	24
34	100		34	100		34	100		233	36
34	101		34	101		34	101		233	38
34	109		34	109		34	109		233	71
34	115		34	115		34	115		233	78
34	118		34	118		34	118		233	84
34	128		34	128		34	128		233	130
34	152		34	152		34	152		233	181
34	155		34	155		34	155		233	202
34	162		34	162		34	162		233	209
34	174		34	174		34	174		233	215
34	185		34	185		34	185		226	72
34	9		34	9		34	9		226	74
34	104		34	104		34	104		226	77
34	113		34	113		34	113		226	99
34	134		34	134		34	134		226	106
34	163		34	163		34	163		226	112
34	167		34	167		34	167		226	114
34	168		34	168		34	168		226	117
34	175		34	175		34	175		226	88
34	183		34	183		34	183		226	70
34	145		34	145		34	145		226	16
34	148		34	148		34	148		226	24
34	149		34	149		34	149		226	36
34	158		34	158		34	158		226	38
34	14		34	14		34	14		226	71
34	32		34	32		34	32		226	78
34	8		34	8		34	8		226	84
34	27		34	27		34	27		226	130
34	39		34	39		34	39		226	181
34	68		34	68		34	68		226	202
34	69		34	69		34	69		226	209
34	127		34	127		34	127		226	215
34	144		34	144		34	144		226	18
34	159		34	159		34	159		226	31
34	179		34	179		34	179		226	75
34	184		34	184		34	184		226	76
34	203		34	203		34	203		226	80
34	150		34	150		34	150		226	81
34	173		34	173		34	173		226	82
34	182		34	182		34	182		226	100
34	187		34	187		34	187		226	101
34	198		34	198		34	198		226	109
34	94		34	94		34	94		226	115
34	96		34	96		34	96		226	118
34	116		34	116		34	116		226	128
34	119		34	119		34	119		226	152
34	122		34	122		34	122		226	155
34	129		34	129		34	129		226	162
34	160		34	160		34	160		226	174
34	51		34	51		34	51		226	185
34	73		34	73		34	73		226	145
34	172		34	172		34	172		226	148
34	23		34	23		34	23		226	149
34	61		34	61		34	61		226	158
40	6		40	6		40	6		226	8
40	9		40	9		40	9		226	27
40	104		40	104		40	104		226	39
40	113		40	113		40	113		226	68
40	134		40	134		40	134		226	69
40	163		40	163		40	163		226	127
40	167		40	167		40	167		226	144
40	168		40	168		40	168		226	159
40	175		40	175		40	175		226	179
40	183		40	183		40	183		226	184
46	15		46	15		46	15		226	203
46	92		46	92		46	92		226	150
46	147		46	147		46	147		226	173
46	153		46	153		46	153		226	182
46	70		46	70		46	70		226	187
46	16		46	16		46	16		226	198
46	24		46	24		46	24		226	94
46	36		46	36		46	36		226	96
46	38		46	38		46	38		226	116
46	71		46	71		46	71		226	119
46	78		46	78		46	78		226	122
46	84		46	84		46	84		226	129
46	130		46	130		46	130		226	160
46	181		46	181		46	181		226	225
46	202		46	202		46	202		226	226
46	209		46	209		46	209		226	234
46	215		46	215		46	215		225	135
49	6		49	6		229	6		234	50
49	50		49	50		229	50		234	22
49	22		49	22		229	22		234	55
49	55		49	55		229	55		234	86
49	86		49	86		229	86		234	93
49	93		49	93		229	93		234	97
49	97		49	97		229	97		234	103
49	103		49	103		229	103		234	105
49	105		49	105		229	105		234	108
49	108		49	108		229	108		234	110
49	110		49	110		229	110		234	132
49	132		49	132		229	132		234	133
49	133		49	133		229	133		234	142
49	142		49	142		229	142		234	165
49	165		49	165		229	165		234	216
49	216		49	216		229	216		234	111
49	111		49	111		229	111		234	72
49	15		49	15		229	15		234	74
49	92		49	92		229	92		234	77
49	147		49	147		229	147		234	99
49	153		49	153		229	153		234	106
49	14		49	14		229	14		234	112
87	34		220	34		231	34		234	114
87	40		220	40		231	40		234	117
87	19		220	19		231	19		234	88
87	21		220	21		231	21		234	15
87	214		220	214		231	214		234	92
87	161		220	161		231	161		234	147
87	178		220	178		231	178		234	153
87	180		220	180		231	180		234	70
87	211		220	211		231	211		234	16
87	15		220	15		231	15		234	24
87	92		220	92		231	92		234	36
87	147		220	147		231	147		234	38
87	153		220	153		231	153		234	71
95	22		95	22		95	22		234	78
95	55		95	55		95	55		234	84
95	86		95	86		95	86		234	130
95	93		95	93		95	93		234	181
95	97		95	97		95	97		234	202
95	103		95	103		95	103		234	209
95	105		95	105		95	105		234	215
95	108		95	108		95	108		234	18
95	110		95	110		95	110		234	31
95	132		95	132		95	132		234	75
95	133		95	133		95	133		234	76
95	142		95	142		95	142		234	80
95	165		95	165		95	165		234	81
95	216		95	216		95	216		234	82
95	15		95	15		95	15		234	100
95	92		95	92		95	92		234	101
95	147		95	147		95	147		234	109
95	153		95	153		95	153		234	115
95	14		95	14		95	14		234	118
95	9		95	9		95	9		234	128
95	104		95	104		95	104		234	152
95	113		95	113		95	113		234	155
95	134		95	134		95	134		234	162
95	163		95	163		95	163		234	174
95	167		95	167		95	167		234	185
95	168		95	168		95	168		234	9
95	175		95	175		95	175		234	104
95	183		95	183		95	183		234	113
121	22		121	22		121	22		234	134
121	55		121	55		121	55		234	163
121	86		121	86		121	86		234	167
121	93		121	93		121	93		234	168
121	97		121	97		121	97		234	175
121	103		121	103		121	103		234	183
121	105		121	105		121	105		234	145
121	108		121	108		121	108		234	148
121	110		121	110		121	110		234	149
121	132		121	132		121	132		234	158
121	133		121	133		121	133		234	14
121	142		121	142		121	142		234	32
121	165		121	165		121	165		234	8
121	216		121	216		121	216		234	27
121	15		121	15		121	15		234	39
121	92		121	92		121	92		234	68
121	147		121	147		121	147		234	69
121	153		121	153		121	153		234	127
121	14		121	14		121	14		234	144
121	9		121	9		121	9		234	159
121	104		121	104		121	104		234	179
121	113		121	113		121	113		234	184
121	134		121	134		121	134		234	203
121	163		121	163		121	163		234	150
121	167		121	167		121	167		234	173
121	168		121	168		121	168		234	182
121	175		121	175		121	175		234	187
121	183		121	183		121	183		234	198
124	22		124	22		233	22		234	94
124	55		124	55		233	55		234	96
124	86		124	86		233	86		234	116
124	93		124	93		233	93		234	119
124	97		124	97		233	97		234	122
124	103		124	103		233	103		234	129
124	105		124	105		233	105		234	160
124	108		124	108		233	108		234	23
124	110		124	110		233	110		234	225
124	132		124	132		233	132		234	226
124	133		124	133		233	133		9	62
124	142		124	142		233	142		14	62
124	165		124	165		233	165		18	62
124	216		124	216		233	216		31	62
124	15		124	15		233	15		36	62
124	92		124	92		233	92		38	62
124	147		124	147		233	147		61	62
124	153		124	153		233	153		72	62
124	14		124	14		233	14		71	164
124	9		124	9		233	9		76	62
124	104		124	104		233	104		77	62
124	113		124	113		233	113		84	6
124	134		124	134		233	134		92	62
124	163		124	163		233	163		115	164
124	167		124	167		233	167		116	62
124	168		124	168		233	168		129	164
124	175		124	175		233	175		132	62
124	183		124	183		233	183		133	62
124	70		124	70		233	70		142	62
124	16		124	16		233	16		153	164
124	24		124	24		233	24		160	164
124	36		124	36		233	36		202	164
124	38		124	38		233	38		215	164
124	71		124	71		233	71		216	62
124	78		124	78		233	78		65	164
124	84		124	84		233	84		26	164
124	130		124	130		233	130		37	164
124	181		124	181		233	181		57	164
124	202		124	202		233	202		59	164
124	209		124	209		233	209		58	164
124	215		124	215		233	215		141	164
126	6		126	6		126	6		42	164
126	72		126	72		126	72		53	164
126	74		126	74		126	74		2	164
126	77		126	77		126	77		137	164
126	99		126	99		126	99		212	164
126	106		126	106		126	106		89	164
126	112		126	112		126	112		90	164
126	114		126	114		126	114		227	15
126	117		126	117		126	117		227	92
126	88		126	88		126	88		227	147
126	70		126	70		126	70		227	153
126	16		126	16		126	16		227	70
126	24		126	24		126	24		227	16
126	36		126	36		126	36		227	36
126	38		126	38		126	38		227	38
126	71		126	71		126	71		227	52
126	78		126	78		126	78		227	78
126	84		126	84		126	84		227	130
126	130		126	130		126	130		227	202
126	181		126	181		126	181		227	207
126	202		126	202		126	202		227	209
126	209		126	209		126	209		227	215
126	215		126	215		126	215		225	79
126	18		126	18		126	18		225	177
126	31		126	31		126	31		225	102
126	75		126	75		126	75		225	107
126	76		126	76		126	76		225	52
126	80		126	80		126	80		225	207
126	81		126	81		126	81		225	35
126	82		126	82		126	82		225	41
126	100		126	100		126	100		225	45
126	101		126	101		126	101		225	47
126	109		126	109		126	109		225	123
126	115		126	115		126	115		225	151
126	118		126	118		126	118		225	176
126	128		126	128		126	128		225	210
126	152		126	152		126	152		225	83
126	155		126	155		126	155		225	28
126	162		126	162		126	162		225	146
126	174		126	174		126	174		225	13
126	185		126	185		126	185		225	48
126	145		126	145		126	145		225	138
126	148		126	148		126	148		225	143
126	149		126	149		126	149		225	169
126	158		126	158		126	158		225	204
126	8		126	8		126	8		225	217
126	27		126	27		126	27		225	218
126	39		126	39		126	39		225	219
126	68		126	68		126	68		225	208
126	69		126	69		126	69		225	33
126	127		126	127		126	127		225	65
126	144		126	144		126	144		225	26
126	159		126	159		126	159		225	196
126	179		126	179		126	179		225	201
126	184		126	184		126	184		225	57
126	203		126	203		126	203		225	60
126	150		126	150		126	150		225	58
126	173		126	173		126	173		225	141
126	182		126	182		126	182		225	136
126	187		126	187		126	187		225	170
126	198		126	198		126	198		225	171
126	94		126	94		126	94		225	43
126	96		126	96		126	96		225	7
126	116		126	116		126	116		225	53
126	119		126	119		126	119		225	3
126	122		126	122		126	122		225	137
126	129		126	129		126	129		225	212
126	160		126	160		126	160		225	89
154	72		154	72		154	72		225	85
154	74		154	74		154	74		228	15
154	77		154	77		154	77		228	92
154	99		154	99		154	99		228	147
154	106		154	106		154	106		228	153
154	112		154	112		154	112		228	225
154	114		154	114		154	114		230	6
154	117		154	117		154	117		230	15
154	88		154	88		154	88		230	92
154	70		154	70		154	70		230	147
154	16		154	16		154	16		230	153
154	24		154	24		154	24		230	70
154	36		154	36		154	36		230	16
154	38		154	38		154	38		230	36
154	71		154	71		154	71		230	38
154	78		154	78		154	78		230	52
154	84		154	84		154	84		230	78
154	130		154	130		154	130		230	130
154	181		154	181		154	181		230	202
154	202		154	202		154	202		230	207
154	209		154	209		154	209		230	209
154	215		154	215		154	215		230	215
154	18		154	18		154	18		226	28
154	31		154	31		154	31		226	146
154	75		154	75		154	75		226	79
154	76		154	76		154	76		226	177
154	80		154	80		154	80		226	204
154	81		154	81		154	81		226	217
154	82		154	82		154	82		226	218
154	100		154	100		154	100		226	219
154	101		154	101		154	101		226	35
154	109		154	109		154	109		226	41
154	115		154	115		154	115		226	45
154	118		154	118		154	118		226	47
154	128		154	128		154	128		226	83
154	152		154	152		154	152		226	123
154	155		154	155		154	155		226	151
154	162		154	162		154	162		226	176
154	174		154	174		154	174		226	210
154	185		154	185		154	185		225	225
154	145		154	145		154	145		232	6
154	148		154	148		154	148		232	15
154	149		154	149		154	149		232	92
154	158		154	158		154	158		232	147
154	8		154	8		154	8		232	153
154	27		154	27		154	27		232	72
154	39		154	39		154	39		232	74
154	68		154	68		154	68		232	77
154	69		154	69		154	69		232	99
154	127		154	127		154	127		232	102
154	144		154	144		154	144		232	106
154	159		154	159		154	159		232	107
154	179		154	179		154	179		232	112
154	184		154	184		154	184		232	114
154	203		154	203		154	203		232	70
154	150		154	150		154	150		232	16
154	173		154	173		154	173		232	36
154	182		154	182		154	182		232	38
154	187		154	187		154	187		232	52
154	198		154	198		154	198		232	78
154	94		154	94		154	94		232	130
154	96		154	96		154	96		232	202
154	116		154	116		154	116		232	207
154	119		154	119		154	119		232	209
154	122		154	122		154	122		232	215
154	129		154	129		154	129		232	18
154	160		154	160		154	160		232	31
154	22		154	22		154	22		232	35
154	55		154	55		154	55		232	41
154	86		154	86		154	86		232	45
154	93		154	93		154	93		232	47
154	97		154	97		154	97		232	75
154	103		154	103		154	103		232	76
154	105		154	105		154	105		232	81
154	108		154	108		154	108		232	82
154	110		154	110		154	110		232	83
154	132		154	132		154	132		232	109
154	133		154	133		154	133		232	115
154	142		154	142		154	142		232	118
154	165		154	165		154	165		232	123
154	216		154	216		154	216		232	151
157	15		221	15		221	15		232	152
157	92		221	92		221	92		232	174
157	147		221	147		221	147		232	176
157	153		221	153		221	153		232	185
157	14		221	14		221	14		232	210
157	9		221	9		221	9		232	13
157	104		221	104		221	104		232	48
157	113		221	113		221	113		232	138
157	134		221	134		221	134		232	143
157	163		221	163		221	163		232	148
157	167		221	167		221	167		232	169
157	168		221	168		221	168		232	32
157	175		221	175		221	175		232	208
157	183		221	183		221	183		232	33
156	5		221	5		221	5		232	127
156	34		221	34		221	34		232	144
156	40		221	40		221	40		232	116
156	154		221	154		221	154		232	122
156	161		221	161		221	161		232	129
156	180		221	180		221	180		232	160
156	46		221	46		221	46		232	182
156	214		221	214		221	214		232	187
156	211		221	211		221	211		226	230
156	213		221	213		221	234		235	15
161	6		161	6		161	6		235	92
161	15		161	15		161	15		235	147
161	92		161	92		161	92		235	153
161	147		161	147		161	147		235	70
161	153		161	153		161	153		235	16
161	14		161	14		161	14		235	36
161	72		161	72		161	72		235	38
161	74		161	74		161	74		235	52
161	77		161	77		161	77		235	78
161	99		161	99		161	99		235	130
161	106		161	106		161	106		235	202
161	112		161	112		161	112		235	207
161	114		161	114		161	114		235	209
161	117		161	117		161	117		235	215
161	88		161	88		161	88		235	116
161	70		161	70		161	70		235	122
161	16		161	16		161	16		235	129
161	24		161	24		161	24		235	160
161	36		161	36		161	36		235	182
161	38		161	38		161	38		235	187
161	71		161	71		161	71		235	18
161	78		161	78		161	78		235	31
161	84		161	84		161	84		235	35
161	130		161	130		161	130		235	41
161	181		161	181		161	181		235	45
161	202		161	202		161	202		235	47
161	209		161	209		161	209		235	75
161	215		161	215		161	215		235	76
161	8		161	8		161	8		235	81
161	27		161	27		161	27		235	82
161	39		161	39		161	39		235	83
161	68		161	68		161	68		235	109
161	69		161	69		161	69		235	115
161	127		161	127		161	127		235	118
161	144		161	144		161	144		235	123
161	159		161	159		161	159		235	151
161	179		161	179		161	179		235	152
161	184		161	184		161	184		235	174
161	203		161	203		161	203		235	176
161	150		161	150		161	150		235	185
161	173		161	173		161	173		235	210
161	182		161	182		161	182		235	225
161	187		161	187		161	187		235	228
161	198		161	198		161	198		235	232
161	94		161	94		161	94		35	62
161	96		161	96		161	96		52	164
161	116		161	116		161	116		79	164
161	119		161	119		161	119		97	62
161	122		161	122		161	122		102	135
161	129		161	129		161	129		109	164
161	160		161	160		161	160		122	62
178	6		178	6		178	6		176	62
178	15		178	15		178	15		204	164
178	92		178	92		178	92		207	62
178	147		178	147		178	147		217	164
178	153		178	153		178	153		218	164
178	14		178	14		178	14		219	164
178	72		178	72		178	72		196	164
178	74		178	74		178	74		201	164
178	77		178	77		178	77		60	164
178	99		178	99		178	99		136	164
178	106		178	106		178	106		170	164
178	112		178	112		178	112		171	164
178	114		178	114		178	114		43	164
178	117		178	117		178	117		7	164
178	88		178	88		178	88		3	164
178	70		178	70		178	70		85	164
178	16		178	16		178	16		225	17
178	24		178	24		178	24		225	30
178	36		178	36		178	36		225	166
178	38		178	38		178	38		225	56
178	71		178	71		178	71		225	29
178	78		178	78		178	78		225	120
178	84		178	84		178	84		225	64
178	130		178	130		178	130		225	66
178	181		178	181		178	181		225	63
178	202		178	202		178	202		228	56
178	209		178	209		178	209		228	29
178	215		178	215		178	215		228	44
178	18		178	18		178	18		225	44
178	31		178	31		178	31		226	56
178	75		178	75		178	75		226	29
178	76		178	76		178	76		226	44
178	80		178	80		178	80		226	17
178	81		178	81		178	81		226	30
178	82		178	82		178	82		226	120
178	100		178	100		178	100		226	166
178	101		178	101		178	101		232	67
178	109		178	109		178	109		232	56
178	115		178	115		178	115		232	29
178	118		178	118		178	118		232	44
178	128		178	128		178	128		226	111
178	152		178	152		178	152		235	56
178	155		178	155		178	155		235	29
178	162		178	162		178	162		235	44
178	174		178	174		178	174		235	17
178	185		178	185		178	185		235	30
178	145		178	145		178	145		235	173
178	148		178	148		178	148		17	62
178	149		178	149		178	149		30	62
178	158		178	158		178	158		173	62
178	8		178	8		178	8		56	164
178	27		178	27		178	27		64	164
178	39		178	39		178	39		66	164
178	68		178	68		178	68		63	164
178	69		178	69		178	69
178	127		178	127		178	127
178	144		178	144		178	144
178	159		178	159		178	159
178	179		178	179		178	179
178	184		178	184		178	184
178	203		178	203		178	203
178	150		178	150		178	150
178	173		178	173		178	173
178	182		178	182		178	182
178	187		178	187		178	187
178	198		178	198		178	198
178	94		178	94		178	94
178	96		178	96		178	96
178	116		178	116		178	116
178	119		178	119		178	119
178	122		178	122		178	122
178	129		178	129		178	129
178	160		178	160		178	160
180	135		180	135		180	135
180	9		180	9		180	9
180	104		180	104		180	104
180	113		180	113		180	113
180	134		180	134		180	134
180	163		180	163		180	163
180	167		180	167		180	167
180	168		180	168		180	168
180	175		180	175		180	175
180	183		180	183		180	183
180	150		180	150		180	150
180	173		180	173		180	173
180	182		180	182		180	182
180	187		180	187		180	187
180	198		180	198		180	198
180	94		180	94		180	94
180	96		180	96		180	96
180	116		180	116		180	116
180	119		180	119		180	119
180	122		180	122		180	122
180	129		180	129		180	129
180	160		180	160		180	160
180	70		180	70		180	70
180	16		180	16		180	16
180	24		180	24		180	24
180	36		180	36		180	36
180	38		180	38		180	38
180	71		180	71		180	71
180	78		180	78		180	78
180	84		180	84		180	84
180	130		180	130		180	130
180	181		180	181		180	181
180	202		180	202		180	202
180	209		180	209		180	209
180	215		180	215		180	215
192	50		222	50		234	50
192	22		222	22		234	22
192	55		222	55		234	55
192	86		222	86		234	86
192	93		222	93		234	93
192	97		222	97		234	97
192	103		222	103		234	103
192	105		222	105		234	105
192	108		222	108		234	108
192	110		222	110		234	110
192	132		222	132		234	132
192	133		222	133		234	133
192	142		222	142		234	142
192	165		222	165		234	165
192	216		222	216		234	216
192	111		222	111		234	111
192	72		222	72		234	72
192	74		222	74		234	74
192	77		222	77		234	77
192	99		222	99		234	99
192	106		222	106		234	106
192	112		222	112		234	112
192	114		222	114		234	114
192	117		222	117		234	117
192	88		222	88		234	88
192	15		222	15		234	15
192	92		222	92		234	92
192	147		222	147		234	147
192	153		222	153		234	153
192	70		222	70		234	70
192	16		222	16		234	16
192	24		222	24		234	24
192	36		222	36		234	36
192	38		222	38		234	38
192	71		222	71		234	71
192	78		222	78		234	78
192	84		222	84		234	84
192	130		222	130		234	130
192	181		222	181		234	181
192	202		222	202		234	202
192	209		222	209		234	209
192	215		222	215		234	215
192	18		222	18		234	18
192	31		222	31		234	31
192	75		222	75		234	75
192	76		222	76		234	76
192	80		222	80		234	80
192	81		222	81		234	81
192	82		222	82		234	82
192	100		222	100		234	100
192	101		222	101		234	101
192	109		222	109		234	109
192	115		222	115		234	115
192	118		222	118		234	118
192	128		222	128		234	128
192	152		222	152		234	152
192	155		222	155		234	155
192	162		222	162		234	162
192	174		222	174		234	174
192	185		222	185		234	185
192	9		222	9		234	9
192	104		222	104		234	104
192	113		222	113		234	113
192	134		222	134		234	134
192	163		222	163		234	163
192	167		222	167		234	167
192	168		222	168		234	168
192	175		222	175		234	175
192	183		222	183		234	183
192	145		222	145		234	145
192	148		222	148		234	148
192	149		222	149		234	149
192	158		222	158		234	158
192	14		222	14		234	14
192	32		222	32		234	32
192	8		222	8		234	8
192	27		222	27		234	27
192	39		222	39		234	39
192	68		222	68		234	68
192	69		222	69		234	69
192	127		222	127		234	127
192	144		222	144		234	144
192	159		222	159		234	159
192	179		222	179		234	179
192	184		222	184		234	184
192	203		222	203		234	203
192	150		222	150		234	150
192	173		222	173		234	173
192	182		222	182		234	182
192	187		222	187		234	187
192	198		222	198		234	198
192	94		222	94		234	94
192	96		222	96		234	96
192	116		222	116		234	116
192	119		222	119		234	119
192	122		222	122		234	122
192	129		222	129		234	129
192	160		222	160		234	160
192	23		222	23		234	23
191	40		222	40		234	40
191	154		222	154		234	154
191	161		222	161		234	161
191	178		222	178		234	178
191	190		222	190		234	190
191	211		222	211		234	211
191	19		222	19		234	19
191	21		222	21		234	21
193	50		223	50		206	6
193	22		223	22		206	18
193	55		223	55		206	31
193	86		223	86		206	75
193	93		223	93		206	76
193	97		223	97		206	80
193	103		223	103		206	81
193	105		223	105		206	82
193	108		223	108		206	100
193	110		223	110		206	101
193	132		223	132		206	109
193	133		223	133		206	115
193	142		223	142		206	118
193	165		223	165		206	128
193	216		223	216		206	152
193	111		223	111		206	155
193	72		223	72		206	162
193	74		223	74		206	174
193	77		223	77		206	185
193	99		223	99		211	6
193	106		223	106		211	72
193	112		223	112		211	74
193	114		223	114		211	77
193	117		223	117		211	99
193	88		223	88		211	106
193	15		223	15		211	112
193	92		223	92		211	114
193	147		223	147		211	117
193	153		223	153		211	88
193	70		223	70		211	15
193	16		223	16		211	92
193	24		223	24		211	147
193	36		223	36		211	153
193	38		223	38		211	70
193	71		223	71		211	16
193	78		223	78		211	24
193	84		223	84		211	36
193	130		223	130		211	38
193	181		223	181		211	71
193	202		223	202		211	78
193	209		223	209		211	84
193	215		223	215		211	130
193	18		223	18		211	181
193	31		223	31		211	202
193	75		223	75		211	209
193	76		223	76		211	215
193	80		223	80		211	18
193	81		223	81		211	31
193	82		223	82		211	75
193	100		223	100		211	76
193	101		223	101		211	80
193	109		223	109		211	81
193	115		223	115		211	82
193	118		223	118		211	100
193	128		223	128		211	101
193	152		223	152		211	109
193	155		223	155		211	115
193	162		223	162		211	118
193	174		223	174		211	128
193	185		223	185		211	152
193	9		223	9		211	155
193	104		223	104		211	162
193	113		223	113		211	174
193	134		223	134		211	185
193	163		223	163		211	9
193	167		223	167		211	104
193	168		223	168		211	113
193	175		223	175		211	134
193	183		223	183		211	163
193	145		223	145		211	167
193	148		223	148		211	168
193	149		223	149		211	175
193	158		223	158		211	183
193	14		223	14		211	145
193	32		223	32		211	148
193	8		223	8		211	149
193	27		223	27		211	158
193	39		223	39		211	14
193	68		223	68		211	32
193	69		223	69		211	8
193	127		223	127		211	27
193	144		223	144		211	39
193	159		223	159		211	68
193	179		223	179		211	69
193	184		223	184		211	127
193	203		223	203		211	144
193	150		223	150		211	159
193	173		223	173		211	179
193	182		223	182		211	184
193	187		223	187		211	203
193	198		223	198		211	150
193	94		223	94		211	173
193	96		223	96		211	182
193	116		223	116		211	187
193	119		223	119		211	198
193	122		223	122		211	94
193	129		223	129		211	96
193	160		223	160		211	116
193	23		223	23		211	119
194	40		223	40		211	122
194	154		223	154		211	129
194	161		223	161		211	160
194	178		223	178		211	51
194	190		223	190		211	73
194	211		223	211		211	172
194	19		223	19		211	23
194	21		223	21		214	70
206	6		206	6		214	16
206	18		206	18		214	24
206	31		206	31		214	36
206	75		206	75		214	38
206	76		206	76		214	71
206	80		206	80		214	78
206	81		206	81		214	84
206	82		206	82		214	130
206	100		206	100		214	181
206	101		206	101		214	202
206	109		206	109		214	209
206	115		206	115		214	215
206	118		206	118		214	9
206	128		206	128		214	104
206	152		206	152		214	113
206	155		206	155		214	134
206	162		206	162		214	163
206	174		206	174		214	167
206	185		206	185		214	168
211	6		211	6		214	175
211	72		211	72		214	183
211	74		211	74		9	62
211	77		211	77		14	62
211	99		211	99		18	62
211	106		211	106		31	62
211	112		211	112		36	62
211	114		211	114		38	62
211	117		211	117		61	62
211	88		211	88		72	62
211	15		211	15		71	164
211	92		211	92		76	62
211	147		211	147		77	62
211	153		211	153		84	6
211	70		211	70		92	62
211	16		211	16		115	164
211	24		211	24		116	62
211	36		211	36		129	164
211	38		211	38		132	62
211	71		211	71		133	62
211	78		211	78		142	62
211	84		211	84		153	164
211	130		211	130		160	164
211	181		211	181		202	164
211	202		211	202		215	164
211	209		211	209		216	62
211	215		211	215		65	164
211	18		211	18		26	164
211	31		211	31		37	164
211	75		211	75		57	164
211	76		211	76		59	164
211	80		211	80		58	164
211	81		211	81		141	164
211	82		211	82		42	164
211	100		211	100		53	164
211	101		211	101		2	164
211	109		211	109		137	164
211	115		211	115		212	164
211	118		211	118		89	164
211	128		211	128		90	164
211	152		211	152		227	15
211	155		211	155		227	92
211	162		211	162		227	147
211	174		211	174		227	153
211	185		211	185		227	70
211	9		211	9		227	16
211	104		211	104		227	36
211	113		211	113		227	38
211	134		211	134		227	52
211	163		211	163		227	78
211	167		211	167		227	130
211	168		211	168		227	202
211	175		211	175		227	207
211	183		211	183		227	209
211	145		211	145		227	215
211	148		211	148		1	22
211	149		211	149		1	55
211	158		211	158		1	79
211	14		211	14		1	86
211	32		211	32		1	97
211	8		211	8		1	105
211	27		211	27		1	108
211	39		211	39		1	132
211	68		211	68		1	133
211	69		211	69		1	142
211	127		211	127		1	165
211	144		211	144		1	177
211	159		211	159		1	216
211	179		211	179		1	111
211	184		211	184		1	72
211	203		211	203		1	74
211	150		211	150		1	77
211	173		211	173		1	99
211	182		211	182		1	102
211	187		211	187		1	106
211	198		211	198		1	107
211	94		211	94		1	112
211	96		211	96		1	114
211	116		211	116		1	15
211	119		211	119		1	92
211	122		211	122		1	147
211	129		211	129		1	153
211	160		211	160		1	70
211	51		211	51		1	16
211	73		211	73		1	36
211	172		211	172		1	38
211	23		211	23		1	52
213	50		213	50		1	78
213	111		213	111		1	130
213	15		213	15		1	202
213	92		213	92		1	207
213	147		213	147		1	209
213	153		213	153		1	215
213	70		213	70		1	18
213	16		213	16		1	31
213	24		213	24		1	35
213	36		213	36		1	41
213	38		213	38		1	45
213	71		213	71		1	47
213	78		213	78		1	75
213	84		213	84		1	76
213	130		213	130		1	81
213	181		213	181		1	82
213	202		213	202		1	109
213	209		213	209		1	115
213	215		213	215		1	118
213	18		213	18		1	123
213	31		213	31		1	151
213	75		213	75		1	152
213	76		213	76		1	174
213	80		213	80		1	176
213	81		213	81		1	185
213	82		213	82		1	210
213	100		213	100		1	83
213	101		213	101		1	9
213	109		213	109		1	28
213	115		213	115		1	134
213	118		213	118		1	146
213	128		213	128		1	163
213	152		213	152		1	167
213	155		213	155		1	168
213	162		213	162		1	175
213	174		213	174		1	183
213	185		213	185		1	13
213	9		213	9		1	48
213	104		213	104		1	138
213	113		213	113		1	143
213	134		213	134		1	148
213	163		213	163		1	169
213	167		213	167		1	14
213	168		213	168		1	204
213	175		213	175		1	217
213	183		213	183		1	218
213	14		213	14		1	219
214	70		214	70		1	32
214	16		214	16		1	208
214	24		214	24		1	33
214	36		214	36		1	127
214	38		214	38		1	144
214	71		214	71		1	182
214	78		214	78		1	187
214	84		214	84		1	116
214	130		214	130		1	122
214	181		214	181		1	129
214	202		214	202		1	160
214	209		214	209		5	70
214	215		214	215		5	16
214	9		214	9		5	36
214	104		214	104		5	38
214	113		214	113		5	52
214	134		214	134		5	78
214	163		214	163		5	130
214	167		214	167		5	202
214	168		214	168		5	207
214	175		214	175		5	209
214	183		214	183		5	215
9	62		9	62		5	15
14	62		14	62		5	92
18	62		18	62		5	147
31	62		31	62		5	153
36	62		36	62		5	65
38	62		38	62		5	26
61	62		61	62		5	196
72	62		72	62		5	201
71	164		71	164		5	57
76	62		76	62		5	60
77	62		77	62		5	58
84	6		84	6		5	141
92	62		92	62		5	136
115	164		115	164		5	170
116	62		116	62		5	171
129	164		129	164		5	43
132	62		132	62		5	7
133	62		133	62		5	53
142	62		142	62		5	3
153	164		153	164		5	137
160	164		160	164		5	212
202	164		202	164		5	89
215	164		215	164		5	85
216	62		216	62		228	15
65	164		65	164		228	92
26	164		26	164		228	147
37	164		37	164		228	153
57	164		57	164		228	1
59	164		59	164		228	5
58	164		58	164		228	54
141	164		141	164		228	34
42	164		42	164		19	6
53	164		53	164		19	15
2	164		2	164		19	92
137	164		137	164		19	147
212	164		212	164		19	153
89	164		89	164		19	204
90	164		90	164		19	217
4	15		4	15		19	218
4	92		4	92		19	219
4	147		4	147		19	18
4	153		4	153		19	31
4	70		4	70		19	35
4	16		4	16		19	41
4	36		4	36		19	45
4	38		4	38		19	47
4	52		4	52		19	75
4	78		4	78		19	76
4	130		4	130		19	81
4	202		4	202		19	82
4	207		4	207		19	83
4	209		4	209		19	109
4	215		4	215		19	115
1	22		1	22		19	118
1	55		1	55		19	123
1	79		1	79		19	151
1	86		1	86		19	152
1	97		1	97		19	174
1	105		1	105		19	176
1	108		1	108		19	185
1	132		1	132		19	210
1	133		1	133		20	35
1	142		1	142		20	41
1	165		1	165		20	45
1	177		1	177		20	47
1	216		1	216		20	83
1	111		1	111		20	123
1	72		1	72		20	151
1	74		1	74		20	176
1	77		1	77		20	210
1	99		1	99		20	160
1	102		1	102		25	22
1	106		1	106		25	55
1	107		1	107		25	79
1	112		1	112		25	86
1	114		1	114		25	97
1	15		1	15		25	105
1	92		1	92		25	108
1	147		1	147		25	132
1	153		1	153		25	133
1	70		1	70		25	142
1	16		1	16		25	165
1	36		1	36		25	177
1	38		1	38		25	216
1	52		1	52		25	111
1	78		1	78		25	72
1	130		1	130		25	74
1	202		1	202		25	77
1	207		1	207		25	99
1	209		1	209		25	102
1	215		1	215		25	106
1	18		1	18		25	107
1	31		1	31		25	112
1	35		1	35		25	114
1	41		1	41		25	15
1	45		1	45		25	92
1	47		1	47		25	147
1	75		1	75		25	153
1	76		1	76		25	70
1	81		1	81		25	16
1	82		1	82		25	36
1	109		1	109		25	38
1	115		1	115		25	52
1	118		1	118		25	78
1	123		1	123		25	130
1	151		1	151		25	202
1	152		1	152		25	207
1	174		1	174		25	209
1	176		1	176		25	215
1	185		1	185		25	18
1	210		1	210		25	31
1	83		1	83		25	35
1	9		1	9		25	41
1	28		1	28		25	45
1	134		1	134		25	47
1	146		1	146		25	75
1	163		1	163		25	76
1	167		1	167		25	81
1	168		1	168		25	82
1	175		1	175		25	109
1	183		1	183		25	115
1	13		1	13		25	118
1	48		1	48		25	123
1	138		1	138		25	151
1	143		1	143		25	152
1	148		1	148		25	174
1	169		1	169		25	176
1	14		1	14		25	185
1	204		1	204		25	210
1	217		1	217		25	83
1	218		1	218		25	9
1	219		1	219		25	28
1	32		1	32		25	134
1	208		1	208		25	146
1	33		1	33		25	163
1	127		1	127		25	167
1	144		1	144		25	168
1	182		1	182		25	175
1	187		1	187		25	183
1	116		1	116		25	13
1	122		1	122		25	48
1	129		1	129		25	138
1	160		1	160		25	143
5	70		5	70		25	148
5	16		5	16		25	169
5	36		5	36		25	14
5	38		5	38		25	204
5	52		5	52		25	217
5	78		5	78		25	218
5	130		5	130		25	219
5	202		5	202		25	32
5	207		5	207		25	208
5	209		5	209		25	33
5	215		5	215		25	127
5	15		5	15		25	144
5	92		5	92		25	182
5	147		5	147		25	187
5	153		5	153		25	116
5	65		5	65		25	122
5	26		5	26		25	129
5	196		5	196		25	160
5	201		5	201		34	79
5	57		5	57		34	177
5	60		5	60		34	102
5	58		5	58		34	107
5	141		5	141		34	52
5	136		5	136		34	207
5	170		5	170		34	35
5	171		5	171		34	41
5	43		5	43		34	45
5	7		5	7		34	47
5	53		5	53		34	123
5	3		5	3		34	151
5	137		5	137		34	176
5	212		5	212		34	210
5	89		5	89		34	83
5	85		5	85		34	28
12	15		10	15		34	146
12	92		10	92		34	13
12	147		10	147		34	48
12	153		10	153		34	138
11	1		10	1		34	143
11	5		10	5		34	169
11	54		10	54		34	204
11	34		10	34		34	217
19	6		19	6		34	218
19	15		19	15		34	219
19	92		19	92		34	208
19	147		19	147		34	33
19	153		19	153		40	28
19	204		19	204		40	146
19	217		19	217		46	52
19	218		19	218		46	207
19	219		19	219		54	204
19	18		19	18		54	217
19	31		19	31		54	218
19	35		19	35		54	219
19	41		19	41		54	22
19	45		19	45		54	55
19	47		19	47		54	79
19	75		19	75		54	86
19	76		19	76		54	97
19	81		19	81		54	105
19	82		19	82		54	108
19	83		19	83		54	132
19	109		19	109		54	133
19	115		19	115		54	142
19	118		19	118		54	165
19	123		19	123		54	177
19	151		19	151		54	216
19	152		19	152		54	15
19	174		19	174		54	92
19	176		19	176		54	147
19	185		19	185		54	153
19	210		19	210		231	1
20	35		20	35		231	54
20	41		20	41		231	25
20	45		20	45		230	6
20	47		20	47		230	15
20	83		20	83		230	92
20	123		20	123		230	147
20	151		20	151		230	153
20	176		20	176		230	70
20	210		20	210		230	16
20	160		20	160		230	36
25	22		25	22		230	38
25	55		25	55		230	52
25	79		25	79		230	78
25	86		25	86		230	130
25	97		25	97		230	202
25	105		25	105		230	207
25	108		25	108		230	209
25	132		25	132		230	215
25	133		25	133		95	28
25	142		25	142		95	146
25	165		25	165		95	79
25	177		25	177		95	177
25	216		25	216		95	38
25	111		25	111		98	15
25	72		25	72		98	92
25	74		25	74		98	147
25	77		25	77		98	153
25	99		25	99		98	204
25	102		25	102		98	217
25	106		25	106		98	218
25	107		25	107		98	219
25	112		25	112		121	28
25	114		25	114		121	146
25	15		25	15		121	18
25	92		25	92		121	31
25	147		25	147		121	35
25	153		25	153		121	41
25	70		25	70		121	45
25	16		25	16		121	47
25	36		25	36		121	75
25	38		25	38		121	76
25	52		25	52		121	81
25	78		25	78		121	82
25	130		25	130		121	83
25	202		25	202		121	109
25	207		25	207		121	115
25	209		25	209		121	118
25	215		25	215		121	123
25	18		25	18		121	151
25	31		25	31		121	152
25	35		25	35		121	174
25	41		25	41		121	176
25	45		25	45		121	185
25	47		25	47		121	210
25	75		25	75		125	5
25	76		25	76		125	34
25	81		25	81		125	189
25	82		25	82		125	92
25	109		25	109		126	102
25	115		25	115		126	107
25	118		25	118		126	52
25	123		25	123		126	207
25	151		25	151		126	35
25	152		25	152		126	41
25	174		25	174		126	45
25	176		25	176		126	47
25	185		25	185		126	83
25	210		25	210		126	123
25	83		25	83		126	151
25	9		25	9		126	176
25	28		25	28		126	210
25	134		25	134		126	13
25	146		25	146		126	48
25	163		25	163		126	138
25	167		25	167		126	143
25	168		25	168		126	169
25	175		25	175		126	32
25	183		25	183		126	208
25	13		25	13		126	33
25	48		25	48		232	6
25	138		25	138		232	15
25	143		25	143		232	92
25	148		25	148		232	147
25	169		25	169		232	153
25	14		25	14		232	72
25	204		25	204		232	74
25	217		25	217		232	77
25	218		25	218		232	99
25	219		25	219		232	102
25	32		25	32		232	106
25	208		25	208		232	107
25	33		25	33		232	112
25	127		25	127		232	114
25	144		25	144		232	70
25	182		25	182		232	16
25	187		25	187		232	36
25	116		25	116		232	38
25	122		25	122		232	52
25	129		25	129		232	78
25	160		25	160		232	130
34	79		34	79		232	202
34	177		34	177		232	207
34	102		34	102		232	209
34	107		34	107		232	215
34	52		34	52		232	18
34	207		34	207		232	31
34	35		34	35		232	35
34	41		34	41		232	41
34	45		34	45		232	45
34	47		34	47		232	47
34	123		34	123		232	75
34	151		34	151		232	76
34	176		34	176		232	81
34	210		34	210		232	82
34	83		34	83		232	83
34	28		34	28		232	109
34	146		34	146		232	115
34	13		34	13		232	118
34	48		34	48		232	123
34	138		34	138		232	151
34	143		34	143		232	152
34	169		34	169		232	174
34	204		34	204		232	176
34	217		34	217		232	185
34	218		34	218		232	210
34	219		34	219		232	13
34	208		34	208		232	48
34	33		34	33		232	138
40	28		40	28		232	143
40	146		40	146		232	148
46	52		46	52		232	169
46	207		46	207		232	32
54	204		54	204		232	208
54	217		54	217		232	33
54	218		54	218		232	127
54	219		54	219		232	144
54	22		54	22		232	116
54	55		54	55		232	122
54	79		54	79		232	129
54	86		54	86		232	160
54	97		54	97		232	182
54	105		54	105		232	187
54	108		54	108		139	1
54	132		54	132		139	5
54	133		54	133		139	25
54	142		54	142		139	34
54	165		54	165		139	40
54	177		54	177		139	54
54	216		54	216		139	230
54	15		54	15		139	154
54	92		54	92		139	161
54	147		54	147		139	180
54	153		54	153		139	186
87	1		220	1		139	189
87	54		220	54		139	46
87	25		220	25		139	140
91	6		91	6		139	190
91	15		91	15		139	197
91	92		91	92		139	214
91	147		91	147		140	15
91	153		91	153		140	92
91	70		91	70		140	147
91	16		91	16		140	153
91	36		91	36		140	22
91	38		91	38		140	55
91	52		91	52		140	79
91	78		91	78		140	86
91	130		91	130		140	97
91	202		91	202		140	105
91	207		91	207		140	108
91	209		91	209		140	132
91	215		91	215		140	133
95	28		95	28		140	142
95	146		95	146		140	165
95	79		95	79		140	177
95	177		95	177		140	216
95	38		95	38		140	72
98	15		98	15		140	74
98	92		98	92		140	77
98	147		98	147		140	99
98	153		98	153		140	102
98	204		98	204		140	106
98	217		98	217		140	107
98	218		98	218		140	112
98	219		98	219		140	114
121	28		121	28		140	70
121	146		121	146		140	16
121	18		121	18		140	36
121	31		121	31		140	38
121	35		121	35		140	52
121	41		121	41		140	78
121	45		121	45		140	130
121	47		121	47		140	202
121	75		121	75		140	207
121	76		121	76		140	209
121	81		121	81		140	215
121	82		121	82		140	18
121	83		121	83		140	31
121	109		121	109		140	35
121	115		121	115		140	41
121	118		121	118		140	45
121	123		121	123		140	47
121	151		121	151		140	75
121	152		121	152		140	76
121	174		121	174		140	81
121	176		121	176		140	82
121	185		121	185		140	83
121	210		121	210		140	109
125	5		125	5		140	115
125	34		125	34		140	118
125	189		125	189		140	123
125	92		125	92		140	151
126	102		126	102		140	152
126	107		126	107		140	174
126	52		126	52		140	176
126	207		126	207		140	185
126	35		126	35		140	210
126	41		126	41		140	13
126	45		126	45		140	48
126	47		126	47		140	138
126	83		126	83		140	143
126	123		126	123		140	148
126	151		126	151		140	169
126	176		126	176		140	32
126	210		126	210		140	208
126	13		126	13		140	33
126	48		126	48		140	127
126	138		126	138		140	144
126	143		126	143		140	116
126	169		126	169		140	122
126	32		126	32		140	129
126	208		126	208		140	160
126	33		126	33		140	182
131	6		131	6		140	187
131	15		131	15		154	79
131	92		131	92		154	177
131	147		131	147		154	35
131	153		131	153		154	41
131	72		131	72		154	45
131	74		131	74		154	47
131	77		131	77		154	83
131	99		131	99		154	123
131	102		131	102		154	151
131	106		131	106		154	176
131	107		131	107		154	210
131	112		131	112		221	1
131	114		131	114		221	25
131	70		131	70		221	54
131	16		131	16		221	230
131	36		131	36		221	186
131	38		131	38		221	189
131	52		131	52		221	140
131	78		131	78		221	190
131	130		131	130		221	197
131	202		131	202		161	52
131	207		131	207		161	207
131	209		131	209		178	22
131	215		131	215		178	55
131	18		131	18		178	79
131	31		131	31		178	86
131	35		131	35		178	97
131	41		131	41		178	105
131	45		131	45		178	108
131	47		131	47		178	132
131	75		131	75		178	133
131	76		131	76		178	142
131	81		131	81		178	165
131	82		131	82		178	177
131	83		131	83		178	216
131	109		131	109		178	33
131	115		131	115		178	9
131	118		131	118		178	28
131	123		131	123		178	134
131	151		131	151		178	146
131	152		131	152		178	163
131	174		131	174		178	167
131	176		131	176		178	168
131	185		131	185		178	175
131	210		131	210		178	183
131	13		131	13		180	28
131	48		131	48		180	146
131	138		131	138		186	15
131	143		131	143		186	92
131	148		131	148		186	147
131	169		131	169		186	153
131	32		131	32		186	116
131	208		131	208		186	122
131	33		131	33		186	129
131	127		131	127		186	160
131	144		131	144		186	182
131	116		131	116		186	187
131	122		131	122		186	22
131	129		131	129		186	55
131	160		131	160		186	79
131	182		131	182		186	86
131	187		131	187		186	97
139	1		139	1		186	105
139	5		139	5		186	108
139	25		139	25		186	132
139	34		139	34		186	133
139	40		139	40		186	142
139	54		139	54		186	165
139	91		139	91		186	177
139	154		139	154		186	216
139	161		139	161		186	33
139	180		139	180		186	127
139	186		139	186		186	144
139	189		139	189		186	9
139	46		139	46		186	28
139	140		139	140		186	134
139	190		139	190		186	146
139	197		139	197		186	163
139	214		139	214		186	167
140	15		140	15		186	168
140	92		140	92		186	175
140	147		140	147		186	183
140	153		140	153		186	32
140	22		140	22		186	208
140	55		140	55		189	22
140	79		140	79		189	55
140	86		140	86		189	79
140	97		140	97		189	86
140	105		140	105		189	97
140	108		140	108		189	105
140	132		140	132		189	108
140	133		140	133		189	132
140	142		140	142		189	133
140	165		140	165		189	142
140	177		140	177		189	165
140	216		140	216		189	177
140	72		140	72		189	216
140	74		140	74		189	111
140	77		140	77		189	72
140	99		140	99		189	74
140	102		140	102		189	77
140	106		140	106		189	99
140	107		140	107		189	102
140	112		140	112		189	106
140	114		140	114		189	107
140	70		140	70		189	112
140	16		140	16		189	114
140	36		140	36		189	15
140	38		140	38		189	92
140	52		140	52		189	147
140	78		140	78		189	153
140	130		140	130		189	70
140	202		140	202		189	16
140	207		140	207		189	36
140	209		140	209		189	38
140	215		140	215		189	52
140	18		140	18		189	78
140	31		140	31		189	130
140	35		140	35		189	202
140	41		140	41		189	207
140	45		140	45		189	209
140	47		140	47		189	215
140	75		140	75		189	18
140	76		140	76		189	31
140	81		140	81		189	35
140	82		140	82		189	41
140	83		140	83		189	45
140	109		140	109		189	47
140	115		140	115		189	75
140	118		140	118		189	76
140	123		140	123		189	81
140	151		140	151		189	82
140	152		140	152		189	83
140	174		140	174		189	109
140	176		140	176		189	115
140	185		140	185		189	118
140	210		140	210		189	123
140	13		140	13		189	151
140	48		140	48		189	152
140	138		140	138		189	174
140	143		140	143		189	176
140	148		140	148		189	185
140	169		140	169		189	210
140	32		140	32		189	9
140	208		140	208		189	28
140	33		140	33		189	134
140	127		140	127		189	146
140	144		140	144		189	163
140	116		140	116		189	167
140	122		140	122		189	168
140	129		140	129		189	175
140	160		140	160		189	183
140	182		140	182		189	13
140	187		140	187		189	48
154	79		154	79		189	138
154	177		154	177		189	143
154	35		154	35		189	148
154	41		154	41		189	169
154	45		154	45		189	14
154	47		154	47		189	204
154	83		154	83		189	217
154	123		154	123		189	218
154	151		154	151		189	219
154	176		154	176		189	32
154	210		154	210		189	208
156	1		221	1		189	33
156	25		221	25		189	127
156	54		221	54		189	144
156	91		221	91		189	73
156	186		221	186		189	116
156	189		221	189		189	122
156	140		221	140		189	129
156	190		221	190		189	160
156	197		221	197		189	182
161	52		161	52		189	187
161	207		161	207		189	61
178	22		178	22		190	204
178	55		178	55		190	217
178	79		178	79		190	218
178	86		178	86		190	219
178	97		178	97		190	9
178	105		178	105		190	28
178	108		178	108		190	134
178	132		178	132		190	146
178	133		178	133		190	163
178	142		178	142		190	167
178	165		178	165		190	168
178	177		178	177		190	175
178	216		178	216		190	183
178	33		178	33		190	15
178	9		178	9		190	92
178	28		178	28		190	147
178	134		178	134		190	153
178	146		178	146		190	38
178	163		178	163		234	20
178	167		178	167		195	1
178	168		178	168		195	5
178	175		178	175		195	54
178	183		178	183		195	34
180	28		180	28		195	19
180	146		180	146		197	6
186	15		186	15		197	15
186	92		186	92		197	92
186	147		186	147		197	147
186	153		186	153		197	153
186	116		186	116		235	15
186	122		186	122		235	92
186	129		186	129		235	147
186	160		186	160		235	153
186	182		186	182		235	70
186	187		186	187		235	16
186	22		186	22		235	36
186	55		186	55		235	38
186	79		186	79		235	52
186	86		186	86		235	78
186	97		186	97		235	130
186	105		186	105		235	202
186	108		186	108		235	207
186	132		186	132		235	209
186	133		186	133		235	215
186	142		186	142		235	116
186	165		186	165		235	122
186	177		186	177		235	129
186	216		186	216		235	160
186	33		186	33		235	182
186	127		186	127		235	187
186	144		186	144		235	18
186	9		186	9		235	31
186	28		186	28		235	35
186	134		186	134		235	41
186	146		186	146		235	45
186	163		186	163		235	47
186	167		186	167		235	75
186	168		186	168		235	76
186	175		186	175		235	81
186	183		186	183		235	82
186	32		186	32		235	83
186	208		186	208		235	109
189	22		189	22		235	115
189	55		189	55		235	118
189	79		189	79		235	123
189	86		189	86		235	151
189	97		189	97		235	152
189	105		189	105		235	174
189	108		189	108		235	176
189	132		189	132		235	185
189	133		189	133		235	210
189	142		189	142		235	5
189	165		189	165		235	1
189	177		189	177		235	54
189	216		189	216		235	34
189	111		189	111		235	228
189	72		189	72		235	232
189	74		189	74		206	116
189	77		189	77		206	122
189	99		189	99		206	129
189	102		189	102		206	160
189	106		189	106		206	182
189	107		189	107		206	187
189	112		189	112		206	35
189	114		189	114		206	41
189	15		189	15		206	45
189	92		189	92		206	47
189	147		189	147		206	83
189	153		189	153		206	123
189	70		189	70		206	151
189	16		189	16		206	176
189	36		189	36		206	210
189	38		189	38		211	22
189	52		189	52		211	55
189	78		189	78		211	79
189	130		189	130		211	86
189	202		189	202		211	97
189	207		189	207		211	105
189	209		189	209		211	108
189	215		189	215		211	132
189	18		189	18		211	133
189	31		189	31		211	142
189	35		189	35		211	165
189	41		189	41		211	177
189	45		189	45		211	216
189	47		189	47		211	111
189	75		189	75		211	102
189	76		189	76		211	107
189	81		189	81		211	52
189	82		189	82		211	207
189	83		189	83		211	35
189	109		189	109		211	41
189	115		189	115		211	45
189	118		189	118		211	47
189	123		189	123		211	83
189	151		189	151		211	123
189	152		189	152		211	151
189	174		189	174		211	176
189	176		189	176		211	210
189	185		189	185		211	28
189	210		189	210		211	146
189	9		189	9		211	13
189	28		189	28		211	48
189	134		189	134		211	138
189	146		189	146		211	143
189	163		189	163		211	169
189	167		189	167		211	204
189	168		189	168		211	217
189	175		189	175		211	218
189	183		189	183		211	219
189	13		189	13		211	208
189	48		189	48		211	33
189	138		189	138		211	61
189	143		189	143		214	135
189	148		189	148		214	28
189	169		189	169		214	146
189	14		189	14		214	204
189	204		189	204		214	217
189	217		189	217		214	218
189	218		189	218		214	219
189	219		189	219		35	62
189	32		189	32		52	164
189	208		189	208		79	164
189	33		189	33		97	62
189	127		189	127		102	135
189	144		189	144		109	164
189	73		189	73		122	62
189	116		189	116		176	62
189	122		189	122		204	164
189	129		189	129		207	62
189	160		189	160		217	164
189	182		189	182		218	164
189	187		189	187		219	164
189	61		189	61		196	164
190	204		190	204		201	164
190	217		190	217		60	164
190	218		190	218		136	164
190	219		190	219		170	164
190	9		190	9		171	164
190	28		190	28		43	164
190	134		190	134		7	164
190	146		190	146		3	164
190	163		190	163		85	164
190	167		190	167		1	17
190	168		190	168		1	30
190	175		190	175		1	166
190	183		190	183		1	173
190	15		190	15		5	56
190	92		190	92		5	29
190	147		190	147		5	120
190	153		190	153		5	64
190	38		190	38		5	66
191	20		222	20		5	63
194	20		223	20		228	56
195	1		195	1		228	29
195	5		195	5		228	44
195	54		195	54		19	56
195	34		195	34		19	29
195	19		195	19		19	44
197	6		197	6		19	17
197	15		197	15		19	30
197	92		197	92		25	135
197	147		197	147		25	56
197	153		197	153		25	29
200	15		224	15		25	44
200	92		224	92		25	17
200	147		224	147		25	30
200	153		224	153		34	17
200	70		224	70		34	30
200	16		224	16		34	166
200	36		224	36		54	56
200	38		224	38		54	29
200	52		224	52		54	44
200	78		224	78		54	166
200	130		224	130		98	56
200	202		224	202		98	29
200	207		224	207		98	44
200	209		224	209		98	17
200	215		224	215		98	30
200	116		224	116		98	36
200	122		224	122		98	38
200	129		224	129		98	76
200	160		224	160		98	78
200	182		224	182		98	109
200	187		224	187		98	115
200	18		224	18		98	116
200	31		224	31		98	122
200	35		224	35		98	173
200	41		224	41		98	182
200	45		224	45		98	202
200	47		224	47		98	120
200	75		224	75		121	17
200	76		224	76		121	30
200	81		224	81		121	36
200	82		224	82		121	38
200	83		224	83		121	78
200	109		224	109		121	116
200	115		224	115		121	122
200	118		224	118		121	166
200	123		224	123		121	173
200	151		224	151		121	182
200	152		224	152		121	202
200	174		224	174		125	188
200	176		224	176		125	56
200	185		224	185		125	29
200	210		224	210		125	44
199	5		224	5		232	67
199	1		224	1		232	56
199	54		224	54		232	29
199	34		224	34		232	44
199	10		224	10		139	92
199	131		224	131		139	56
206	116		206	116		139	29
206	122		206	122		139	44
206	129		206	129		140	56
206	160		206	160		140	29
206	182		206	182		140	44
206	187		206	187		140	17
206	35		206	35		140	30
206	41		206	41		140	173
206	45		206	45		180	115
206	47		206	47		180	204
206	83		206	83		186	17
206	123		206	123		186	30
206	151		206	151		186	36
206	176		206	176		186	38
206	210		206	210		186	76
211	22		211	22		186	78
211	55		211	55		186	109
[truncated: 231 more rows]
